# Supplementary material for: On the origin of mitochondria: a multilayer network approach
Source: PeerJ. 2023 Jan 6;11:e14571. doi: 10.7717/peerj.14571 (PMC9828282; doi:10.7717/peerj.14571)
Supplement: Supplemental Information 3 [file peerj-11-14571-s003.xlsx]

## Sheet: Hoja1
Supplementary Table 1 - Species included in the work, their taxonomic information and community membership (if any) disclosed during the network structure evaluation.
Species	Abbreviation	Taxonomic information/mitochondrial origin	Community in Fig. 2	Numeric label in Fig. 2
Escherichia coli str. K-12 substr. MG1655	Es_Col	Gammaproteobacteria	C0	79
Francisella tularensis subsp. tularensis FSC198	Fr_Tul	Gammaproteobacteria	C0	11
Zymomonas mobilis subsp. mobilis ZM4	Zy_Mob	Sphingomonadales	C0	86
Gluconobacter oxydans 621H	Gl_Oxy	Rhodospirillales	C0	85
Ralstonia solanacearum GMI1000	Ra_Sol	Betaproteobacteria	C1	7
Nitrosomonas sp. Is79A3	Ni_Is79A3	Betaproteobacteria	C1	8
Chromobacterium violaceum ATCC 12472	Ch_Vio	Betaproteobacteria	C1	9
Dechloromonas aromatica RCB	De_Aro	Betaproteobacteria	C1	10
Legionella pneumophila str. Lens	Le_Pne	Gammaproteobacteria	C1	12
Phytophthora infestans	Ph_Inf	mitochondrial	C2	1
Marchantia polymorpha	Ma_Pol	mitochondrial	C2	2
Mesostigma viride	Me_Vir	mitochondrial	C2	3
Reclinomonas americana	Re_Ame	mitochondrial	C2	4
Hemiselmis andersenii	He_And	mitochondrial	C2	5
Rhodomonas salina	Rh_Sal	mitochondrial	C2	6
Asticcacaulis excentricus CB 48	As_Exe	Caulobacterales	C3	44
Brevundimonas subvibrioides ATCC 15264	Br_Sub	Caulobacterales	C3	45
Phenylobacterium zucineum HLK1	Ph_Zuc	Caulobacterales	C3	46
Pseudomonas aeruginosa PA7	Ps_Aer	Gammaproteobacteria	C3	80
Kordiimonas gwangyangensis DSM 19435	Ko_Gwa	Kordiimonadales	C3	52
Candidatus Magnetococcus yuandaducum	Ma_Yua	Magnetococcales	C3	51
Magnetococcus marinus MC-1	Ma_Mar	Magnetococcales	C3	82
Parvularcula bermudensis HTCC3503	Pa_Ber	Parvularculales	C3	43
Meganema perideroedes DSM 15528	Me_Per	Rhizobiales	C3	30
Rhodomicrobium vannielii ATCC 17100	Rh_Van	Rhizobiales	C3	31
Methylocella silvestris BL2	Me_Sil	Rhizobiales	C3	32
Methylobacterium chloromethanicum CM4	Me_Cho	Rhizobiales	C3	33
Rhodopseudomonas palustris DX-1	Rh_Pal	Rhizobiales	C3	34
Xanthobacter autotrophicus Py2	Xa_Aut	Rhizobiales	C3	35
Hyphomicrobium denitrificans ATCC 51888	Hy_Den	Rhizobiales	C3	36
Parvibaculum lavamentivorans DS-1	Pa_Lav	Rhizobiales	C3	37
Chelativorans sp. BNC1	Ch_BNC1	Rhizobiales	C3	39
Bartonella quintana str. Toulouse	Ba_Qui	Rhizobiales	C3	40
Terasakiella pusilla DSM 6293	Te_Pus	Rhizobiales	C3	66
Roseospirillum parvum DSM 12498	Ro_Par	Rhizobiales	C3	69
Rhizobium leguminosarum bv. trifolii WSM1325	Rh_Leg	Rhizobiales	C3	81
Paracoccus denitrificans PD1222	Pa_Den	Rhodobacterales	C3	23
Ruegeria sp. TM1040	Ru_TM1040	Rhodobacterales	C3	24
Ketogulonicigenium vulgare Y25	Ke_Vul	Rhodobacterales	C3	25
Rubellimicrobium thermophilum DSM 16684	Ru_The	Rhodobacterales	C3	26
Sagittula stellata E-37	Sa_Ste	Rhodobacterales	C3	27
Octadecabacter antarcticus 307	Oc_Ant	Rhodobacterales	C3	28
Jannaschia sp. CCS1	Ja_ CCS1	Rhodobacterales	C3	29
Ahrensia sp. R2A130	Ah_R2A130	Rhodobacterales	C3	38
Pseudovibrio sp. JE062	Ps_JE062	Rhodobacterales	C3	41
Roseibium sp. TrichSKD4	Ro_SKD4	Rhodobacterales	C3	42
Hirschia baltica ATCC 49814	Hi_Bal	Rhodobacterales	C3	47
Hyphomonas neptunium ATCC 15444	Hy_Nep	Rhodobacterales	C3	48
Oceanicaulis sp. HTCC3633	Oc_HTCC3633	Rhodobacterales	C3	49
Maricaulis maris MCS10	Ma_Mar	Rhodobacterales	C3	50
Rhodothalassium salexigens DSM 2132	Rh_Sal	Rhodobacterales	C3	53
Granulibacter bethesdensis CGDNIH1	Gr_Bet	Rhodospirillales	C3	58
Commensalibacter intestini A911	Co_Int	Rhodospirillales	C3	59
Gluconacetobacter diazotrophicus PAl 5	Gl_Dia	Rhodospirillales	C3	60
Roseomonas cervicalis ATCC 49957	Ro_Cer	Rhodospirillales	C3	61
Acidiphilium cryptum JF-5	Ac_Cry	Rhodospirillales	C3	62
Magnetospirillum magneticum AMB-1	Ma_Mag	Rhodospirillales	C3	67
Thalassospira TrichSKD10	Th_Tri	Rhodospirillales	C3	68
Geminicoccus roseus DSM 18922	Ge_Ros	Rhodospirillales	C3	70
Rhodospirillum rubrum ATCC 11170	Rh_Rub	Rhodospirillales	C3	71
Rhodovibrio salinarum DSM 9154	Rh_Sal	Rhodospirillales	C3	75
Rhodospirillum centenum SW	Rh_Cen	Rhodospirillales	C3	76
Stella Vacuolata DSM 5901	St_Vac	Rhodospirillales	C3	77
Inquilinus limosus DSM 16000	In_Lim	Rhodospirillales	C3	78
Roseospira marina DSM 15113	Ro_Mar	Rhodospirillales	C3	84
Neorickettsia sennetsu str. Miyayama	Ne_Sen	Rickettsiales	C3	13
Orientia tsutsugamushi str. Boryong	Or_Tsu	Rickettsiales	C3	14
Rickettsia typhi str. Wilmington	Ri_Typ	Rickettsiales	C3	15
Endosymbiont of Acanthamoeba sp. UWC8	En_Acn	Rickettsiales	C3	16
Candidatus Midichloria mitochondrii IricVA	Mi_Mit	Rickettsiales	C3	17
Anaplasma phagocytophilum HZ	An_Pha	Rickettsiales	C3	18
Ehrlichia canis str. Jake	Eh_Can	Rickettsiales	C3	19
Wolbachia endosymbiont of Culex quinquefasciatus Pel	Wo_End	Rickettsiales	C3	20
NHP bacterium	NH_Bac	Rickettsiales	C3	54
Alphaproteobacterium HIMB59	Al_HIM	Rickettsiales	C3	55
Candidatus Paracaedibacter acanthamoebae	Pa_Aca	Rickettsiales	C3	56
Candidatus Odyssella thessalonicensis L13	Od_The	Rickettsiales	C3	57
Candidatus Pelagibacter ubique SAR11 HTCC1002	Pe_Ubi	Rickettsiales	C3	63
Alphaproteobacterium HIMB114	Al_HIM	Rickettsiales	C3	64
Candidatus Pelagibacter IMCC9063	Pe_Imc	Rickettsiales	C3	65
Candidatus Caedibacter acanthamoebae	Ca_Aca	Rickettsiales	C3	73
Candidatus Paracaedibacter symbiosus	Pa_Sym	Rickettsiales	C3	83
Sphingomonas wittichii RW1	Sp_Wit	Sphingomonadales	C3	21
Candidatus Puniceispirillum marinum IMCC1322	Pu_Mar	Unclassified alphaproteobacteria	C3	74
Citromicrobium sp. JLT1363	Ci_ JLT1363	Sphingomonadales	C3	22
Micavibrio aeruginosavorus strain ARL-13	Mi_Aer	Sphingomonadales	C3	72
