# Supplementary material for: On the origin of mitochondria: a multilayer network approach
Source: PeerJ. 2023 Jan 6;11:e14571. doi: 10.7717/peerj.14571 (PMC9828282; doi:10.7717/peerj.14571)
Supplement: Supplemental Information 4 [file peerj-11-14571-s004.xlsx]

## Sheet: Hoja1
Supplementary Table 2 -Species included in the work, their taxonomic information and community members (if any) disclosed during the assessment of the network structure for new sigmas.
Species	Taxonomic information/mitochondrial origin	Community in Supplementary Figure Dendrogram.	Subcommunity C3	Numeric label in Fig. 1 supplementary
Gluconobacter oxydans 621H	Rhodospirillales	C0	-	85
Zymomonas mobilis subsp. mobilis ZM4	Sphingomonadales	C0	-	86
Francisella tularensis subsp. tularensis FSC298	Gammaproteobacteria	C0	-	11
Escherichia coli str. K-12 substr. MG1655	Gammaproteobacteria	C0	-	79
Ralstonia solanacearum GMI1000	Betaproteobacteria	C1	-	7
Nitrosomonas sp. Is79A3	Betaproteobacteria	C1	-	8
Chromobacterium violaceum ATCC 12472	Betaproteobacteria	C1	-	9
Dechloromonas aromatica RCB	Betaproteobacteria	C1	-	10
Legionella pneumophila str. Lens	Gammaproteobacteria	C1	-	12
Phytophthora infestans	mitochondrial	C2	-	1
Marchantia polymorpha	mitochondrial	C2	-	2
Mesostigma viride	mitochondrial	C2	-	3
Reclinomonas americana	mitochondrial	C2	-	4
Hemiselmis andersenii	mitochondrial	C2	-	5
Rhodomonas salina	mitochondrial	C2	-	6
Sphingomonas wittichii RW1	Sphingomonadales	C3	SC1	21
Citromicrobium sp. JLT1363	Sphingomonadales	C3	SC1	22
Asticcacaulis excentricus CB 48	Caulobacterales	C3	SC2	44
Brevundimonas subvibrioides ATCC 15264	Caulobacterales	C3	SC2	45
Phenylobacterium zucineum HLK1	Caulobacterales	C3	SC2	46
Hirschia baltica ATCC 49814	Rhodobacterales	C3	SC2	47
Hyphomonas neptunium ATCC 15444	Rhodobacterales	C3	SC2	48
Oceanicaulis sp. HTCC3633	Rhodobacterales	C3	SC2	49
Maricaulis maris MCS10	Rhodobacterales	C3	SC2	50
Commensalibacter intestini A911	Rhodospirillales	C3	SC3	59
Gluconacetobacter diazotrophicus PAl 5	Rhodospirillales	C3	SC3	60
Roseomonas cervicalis ATCC 49957	Rhodospirillales	C3	SC4	61
Acidiphilium cryptum JF-5	Rhodospirillales	C3	SC4	62
Magnetospirillum magneticum AMB-1	Rhodospirillales	C3	SC4	67
Thalassospira TrichSKD10	Rhodospirillales	C3	SC4	68
Geminicoccus roseus DSM 18922	Rhodospirillales	C3	SC4	70
Rhodospirillum rubrum ATCC 11170	Rhodospirillales	C3	SC4	71
Rhodovibrio salinarum DSM 9154	Rhodospirillales	C3	SC4	75
Rhodospirillum centenum SW	Rhodospirillales	C3	SC4	76
Stella Vacuolata DSM 5901	Rhodospirillales	C3	SC4	77
Inquilinus limosus DSM 16000	Rhodospirillales	C3	SC4	78
Roseospira marina DSM 15113	Rhodospirillales	C3	SC4	84
Candidatus Puniceispirillum marinum IMCC2322	Unclassified alphaproteobacteria	C3	SC4	74
Terasakiella pusilla DSM 6293	Rhizobiales	C3	SC4	66
Roseospirillum parvum DSM 12498	Rhizobiales	C3	SC4	69
Candidatus Caedibacter acanthamoebae	Rickettsiales	C3	SC5	73
Candidatus Paracaedibacter symbiosus	Rickettsiales	C3	SC5	83
Candidatus Odyssella thessalonicensis L13	Rickettsiales	C3	SC5	57
Candidatus Paracaedibacter acanthamoebae	Rickettsiales	C3	SC5	56
Magnetococcus marinus MC-1	Magnetococcales	C3	SC5	82
Granulibacter bethesdensis CGDNIH1	Rhodospirillales	C3	SC5	58
Candidatus Pelagibacter ubique SAR11 HTCC2002	Rickettsiales	C3	SC6	63
Alphaproteobacterium HIMB114	Rickettsiales	C3	SC6	64
Candidatus Pelagibacter IMCC9063	Rickettsiales	C3	SC6	68
Rhodomicrobium vannielii ATCC 17100	Rhizobiales	C3	SC7	31
Methylocella silvestris BL2	Rhizobiales	C3	SC7	32
Methylobacterium chloromethanicum CM4	Rhizobiales	C3	SC7	33
Rhodopseudomonas palustris DX-1	Rhizobiales	C3	SC7	34
Xanthobacter autotrophicus Py2	Rhizobiales	C3	SC7	35
Hyphomicrobium denitrificans ATCC 51888	Rhizobiales	C3	SC7	36
Parvibaculum lavamentivorans DS-1	Rhizobiales	C3	SC7	37
Rhizobium leguminosarum bv. trifolii WSM1325	Rhizobiales	C3	SC7	81
Chelativorans sp. BNC2	Rhizobiales	C3	SC7	39
Bartonella quintana str. Toulouse	Rhizobiales	C3	SC7	40
Kordiimonas gwangyangensis DSM 19435	Kordiimonadales	C3	SC7	52
Ahrensia sp. R2A130	Rhodobacterales	C3	SC7	38
Pseudovibrio sp. JE062	Rhodobacterales	C3	SC7	41
Roseibium sp. TrichSKD4	Rhodobacterales	C3	SC7	42
Rhodothalassium salexigens DSM 2132	Rhodobacterales	C3	SC7	53
Pseudomonas aeruginosa PA7	Gammaproteobacteria	C3	SC7	80
Paracoccus denitrificans PD1222	Rhodobacterales	C3	SC8	23
Ruegeria sp. TM1040	Rhodobacterales	C3	SC8	24
Ketogulonicigenium vulgare Y25	Rhodobacterales	C3	SC8	25
Rubellimicrobium thermophilum DSM 16684	Rhodobacterales	C3	SC8	26
Sagittula stellata E-37	Rhodobacterales	C3	SC8	27
Octadecabacter antarcticus 307	Rhodobacterales	C3	SC8	28
Jannaschia sp. CCS1	Rhodobacterales	C3	SC8	29
Meganema perideroedes DSM 15528	Rhizobiales	C3	Isolated	30
Neorickettsia sennetsu str. Miyayama	Rickettsiales	C3	Isolated	13
Orientia tsutsugamushi str. Boryong	Rickettsiales	C3	Isolated	14
Alphaproteobacterium HIMB59	Rickettsiales	C3	Isolated	55
Rickettsia typhi str. Wilmington	Rickettsiales	C3	Isolated	15
Endosymbiont of Acanthamoeba sp. UWC8	Rickettsiales	C3	Isolated	16
Candidatus Midichloria mitochondrii IricVA	Rickettsiales	C3	Isolated	17
Anaplasma phagocytophilum HZ	Rickettsiales	C3	Isolated	18
Ehrlichia canis str. Jake	Rickettsiales	C3	Isolated	19
Wolbachia endosymbiont of Culex quinquefasciatus Pel	Rickettsiales	C3	Isolated	20
NHP bacterium	Rickettsiales	C3	Isolated	54
Candidatus Magnetococcus yuandaducum	Magnetococcales	C3	Isolated	51
Micavibrio aeruginosavorus strain ARL-13	Sphingomonadales	C3	Isolated	72
Parvularcula bermudensis HTCC3503	Parvularculales	C3	Isolated	43
