# Supplementary material for: On the origin of mitochondria: a multilayer network approach
Source: PeerJ. 2023 Jan 6;11:e14571. doi: 10.7717/peerj.14571 (PMC9828282; doi:10.7717/peerj.14571)
Supplement: Supplemental Information 5 [file peerj-11-14571-s005.xlsx]

## Sheet: Hoja1
Supplementary Table 2 - Species included in the work, taxonomic abbreviations.
Species	Abbreviation	Numeric label
Phytophthora infestans	Ph_Inf	1
Marchantia polymorpha	Ma_Pol	2
Mesostigma viride	Me_Vir	3
Reclinomonas americana	Re_Ame	4
Hemiselmis andersenii	He_And	5
Rhodomonas salina	Rh_Sal	6
Ralstonia solanacearum GMI1000	Ra_Sol	7
Nitrosomonas sp. Is79A3	Ni_Is79A3	8
Chromobacterium violaceum ATCC 12472	Ch_Vio	9
Dechloromonas aromatica RCB	De_Aro	10
Francisella tularensis subsp. tularensis FSC198	Fr_Tul	11
Legionella pneumophila str. Lens	Le_Pne	12
Neorickettsia sennetsu str. Miyayama	Ne_Sen	13
Orientia tsutsugamushi str. Boryong	Or_Tsu	14
Rickettsia typhi str. Wilmington	Ri_Typ	15
Endosymbiont of Acanthamoeba sp. UWC8	En_Acn	16
Candidatus Midichloria mitochondrii IricVA	Mi_Mit	17
Anaplasma phagocytophilum HZ	An_Pha	18
Ehrlichia canis str. Jake	Eh_Can	19
Wolbachia endosymbiont of Culex quinquefasciatus Pel	Wo_End	20
Sphingomonas wittichii RW1	Sp_Wit	21
Citromicrobium sp. JLT1363	Ci_ JLT1363	22
Paracoccus denitrificans PD1222	Pa_Den	23
Ruegeria sp. TM1040	Ru_TM1040	24
Ketogulonicigenium vulgare Y25	Ke_Vul	25
Rubellimicrobium thermophilum DSM 16684	Ru_The	26
Sagittula stellata E-37	Sa_Ste	27
Octadecabacter antarcticus 307	Oc_Ant	28
Jannaschia sp. CCS1	Ja_ CCS1	29
Meganema perideroedes DSM 15528	Me_Per	30
Rhodomicrobium vannielii ATCC 17100	Rh_Van	31
Methylocella silvestris BL2	Me_Sil	32
Methylobacterium chloromethanicum CM4	Me_Cho	33
Rhodopseudomonas palustris DX-1	Rh_Pal	34
Xanthobacter autotrophicus Py2	Xa_Aut	35
Hyphomicrobium denitrificans ATCC 51888	Hy_Den	36
Parvibaculum lavamentivorans DS-1	Pa_Lav	37
Ahrensia sp. R2A130	Ah_R2A130	38
Chelativorans sp. BNC1	Ch_BNC1	39
Bartonella quintana str. Toulouse	Ba_Qui	40
Pseudovibrio sp. JE062	Ps_JE062	41
Roseibium sp. TrichSKD4	Ro_SKD4	42
Parvularcula bermudensis HTCC3503	Pa_Ber	43
Asticcacaulis excentricus CB 48	As_Exe	44
Brevundimonas subvibrioides ATCC 15264	Br_Sub	45
Phenylobacterium zucineum HLK1	Ph_Zuc	46
Hirschia baltica ATCC 49814	Hi_Bal	47
Hyphomonas neptunium ATCC 15444	Hy_Nep	48
Oceanicaulis sp. HTCC3633	Oc_HTCC3633	49
Maricaulis maris MCS10	Ma_MCS10	50
Candidatus Magnetococcus yuandaducum	Ma_Yua	51
Kordiimonas gwangyangensis DSM 19435	Ko_Gwa	52
Rhodothalassium salexigens DSM 2132	Rh_Sal	53
NHP bacterium	NH_Bac	54
Alphaproteobacterium HIMB59	Al_HIMB59	55
Candidatus Paracaedibacter acanthamoebae	Pa_Aca	56
Candidatus Odyssella thessalonicensis L13	Od_The	57
Granulibacter bethesdensis CGDNIH1	Gr_Bet	58
Commensalibacter intestini A911	Co_Int	59
Gluconacetobacter diazotrophicus PAl 5	Gl_Dia	60
Roseomonas cervicalis ATCC 49957	Ro_Cer	61
Acidiphilium cryptum JF-5	Ac_Cry	62
Candidatus Pelagibacter ubique SAR11 HTCC1002	Pe_Ubi	63
Alphaproteobacterium HIMB114	Al_HIMB114	64
Candidatus Pelagibacter IMCC9063	Pe_Imc	65
Terasakiella pusilla DSM 6293	Te_Pus	66
Magnetospirillum magneticum AMB-1	Ma_Mag	67
Thalassospira TrichSKD10	Th_Tri	68
Roseospirillum parvum DSM 12498	Ro_Par	69
Geminicoccus roseus DSM 18922	Ge_Ros	70
Rhodospirillum rubrum ATCC 11170	Rh_Rub	71
Micavibrio aeruginosavorus strain ARL-13	Mi_Aer	72
Candidatus Caedibacter acanthamoebae	Ca_Aca	73
Candidatus Puniceispirillum marinum IMCC1322	Pu_Mar	74
Rhodovibrio salinarum DSM 9154	Rh_Sal	75
Rhodospirillum centenum SW	Rh_Cen	76
Stella Vacuolata DSM 5901	St_Vac	77
Inquilinus limosus DSM 16000	In_Lim	78
Escherichia coli str. K-12 substr. MG1655	Es_Col	79
Pseudomonas aeruginosa PA7	Ps_Aer	80
Rhizobium leguminosarum bv. trifolii WSM1325	Rh_Leg	81
Magnetococcus marinus MC-1	Ma_MC-1	82
Candidatus Paracaedibacter symbiosus	Pa_Sym	83
Roseospira marina DSM 15113	Ro_Mar	84
Gluconobacter oxydans 621H	Gl_Oxy	85
Zymomonas mobilis subsp. mobilis ZM4	Zy_Mob	86
