# Supplementary material for: On the origin of mitochondria: a multilayer network approach
Source: PeerJ. 2023 Jan 6;11:e14571. doi: 10.7717/peerj.14571 (PMC9828282; doi:10.7717/peerj.14571)
Supplement: Supplemental Information 6 — Identity matrices. [file peerj-11-14571-s006.zip]

Archive with 36 entries (36 files):
- Identity Matrix/cob_matriz_numbers.dat
- __MACOSX/Identity Matrix/._cob_matriz_numbers.dat
- Identity Matrix/cox2_matriz_numbers
- __MACOSX/Identity Matrix/._cox2_matriz_numbers
- Identity Matrix/cox3_matriz_numbers
- __MACOSX/Identity Matrix/._cox3_matriz_numbers
- Identity Matrix/nad1_matriz_numbers
- __MACOSX/Identity Matrix/._nad1_matriz_numbers
- Identity Matrix/nad4_matriz_numbers
- __MACOSX/Identity Matrix/._nad4_matriz_numbers
- Identity Matrix/nad5_matriz_numbers
- __MACOSX/Identity Matrix/._nad5_matriz_numbers
- Identity Matrix/nad6_matriz_numbers
- __MACOSX/Identity Matrix/._nad6_matriz_numbers
- Identity Matrix/nad9_matriz_numbers
- __MACOSX/Identity Matrix/._nad9_matriz_numbers
- nad1_matriz_numbers
- __MACOSX/._nad1_matriz_numbers
- nad1_matriz_numbers copy.txt
- __MACOSX/._nad1_matriz_numbers copy.txt
- nad4_matriz_numbers
- __MACOSX/._nad4_matriz_numbers
- nad4_matriz_numbers copy.txt
- __MACOSX/._nad4_matriz_numbers copy.txt
- nad5_matriz_numbers
- __MACOSX/._nad5_matriz_numbers
- nad5_matriz_numbers copy.txt
- __MACOSX/._nad5_matriz_numbers copy.txt
- nad6_matriz_numbers
- __MACOSX/._nad6_matriz_numbers
- nad6_matriz_numbers copy.txt
- __MACOSX/._nad6_matriz_numbers copy.txt
- nad9_matriz_numbers
- __MACOSX/._nad9_matriz_numbers
- nad9_matriz_numbers copy.txt
- __MACOSX/._nad9_matriz_numbers copy.txt
