# Supplementary material for: On the origin of mitochondria: a multilayer network approach
Source: PeerJ. 2023 Jan 6;11:e14571. doi: 10.7717/peerj.14571 (PMC9828282; doi:10.7717/peerj.14571)
Supplement: Supplemental Information 6 — Identity matrices. [file peerj-11-14571-s006.zip › Identity Matrix/cob_matriz_numbers.dat]

0   30.34   28.93   30.46   26.46   26.80   27.13   25.45   25.58   27.48   27.81   31.81   29.52   29.59   28.83   28.32   31.70   29.20   28.32   28.64   27.32   28.09   30.96   29.19   26.90   32.74   31.30   28.93   28.17   29.52   29.77   30.08   29.19   29.10   30.53   30.03   28.43   29.19   30.79   29.26   29.01   29.77   28.64   29.41   28.39   30.26   28.83   28.57   27.81   27.55   27.30   27.55   27.23   26.90   28.17   28.75   28.43   28.93   29.70   28.24   24.80   23.56   25.26   25.59   25.91   26.82   27.62   29.01   29.77   29.01   30.03   31.38   30.18   27.74   25.77   29.85   29.85   28.57   29.26   31.12
30.34  0   51.79   55.24   41.58   41.91   40.05   41.05   39.58   39.06   44.36   43.48   44.30   42.86   41.30   41.82   47.12   46.86   46.61   44.79   45.53   43.16   43.26   46.11   44.56   46.37   43.01   44.04   48.05   49.48   46.61   49.74   46.49   47.90   45.31   47.27   50.26   47.00   47.92   47.66   48.83   48.56   47.24   46.46   45.67   48.82   41.93   42.97   43.23   43.23   44.27   44.27   43.49   48.96   46.09   47.26   47.52   46.09   49.61   46.48   41.07   41.22   40.16   42.93   38.67   41.73   45.55   45.43   46.35   45.17   45.05   45.43   46.60   47.52   44.91   47.27   45.69   49.87   48.83   48.56
28.93   51.79  0   56.45   38.35   40.87   38.66   39.64   37.75   38.56   40.83   43.31   44.94   44.20   43.95   42.96   45.45   44.81   46.15   43.78   43.59   42.31   45.68   43.35   41.87   44.33   44.83   42.12   46.53   46.67   45.66   46.06   43.56   45.66   44.67   46.91   47.29   45.52   42.43   45.16   46.02   46.77   44.44   44.95   44.95   42.39   39.85   40.35   39.60   42.82   42.82   43.81   42.18   41.44   43.42   44.28   42.79   43.92   45.77   42.54   43.19   39.22   40.05   42.78   39.39   42.53   42.39   41.79   43.42   41.54   42.18   43.53   42.64   43.28   41.54   42.22   43.53   46.52   43.28   44.53
30.46   55.24   56.45  0   41.48   43.44   43.04   41.69   42.75   42.54   44.39   46.63   45.10   42.36   43.84   42.36   47.47   46.08   46.67   47.01   48.97   46.15   47.30   46.12   43.93   51.21   47.82   46.81   50.37   51.34   52.32   49.12   49.63   48.46   48.66   45.99   51.21   48.53   49.01   50.37   50.99   52.71   49.62   49.50   48.99   45.45   43.90   42.68   44.15   43.66   43.90   44.15   43.28   47.19   46.21   46.32   50.25   48.17   46.57   46.17   44.24   41.56   41.34   45.24   42.07   43.29   43.98   47.06   47.19   47.30   44.74   47.06   46.44   47.06   46.08   46.47   47.30   48.04   45.95   48.04
26.46   41.58   38.35   41.48  0   58.42   68.49   65.20   69.14   69.52   41.00   41.50   46.27   45.11   44.86   46.87   48.21   47.31   51.00   46.58   49.36   48.09   43.60   47.06   46.99   45.30   46.83   44.94   44.09   46.55   46.21   49.25   47.29   48.18   47.07   45.37   46.12   44.34   48.00   48.14   46.15   45.91   46.23   47.36   46.60   46.51   40.95   42.55   43.57   43.51   45.48   45.22   42.07   45.63   46.31   45.41   46.81   42.93   43.93   42.30   46.46   40.89   42.23   45.62   43.18   43.30   45.52   43.61   43.86   45.99   46.60   44.20   44.17   42.41   44.12   44.28   46.83   43.98   46.19   45.95
26.80   41.91   40.87   43.44   58.42  0   66.50   62.53   59.16   59.16   43.81   47.56   49.61   50.52   48.45   48.45   53.63   53.51   53.35   49.61   52.06   52.06   47.45   51.02   48.72   51.02   51.93   47.45   49.23   49.61   51.02   51.29   50.00   49.15   51.41   50.13   49.74   50.26   52.96   54.24   52.44   51.93   48.97   50.26   50.26   49.24   41.77   43.04   45.82   45.06   44.81   45.32   48.35   48.97   50.00   49.62   50.13   47.58   51.79   46.95   46.56   46.58   44.50   47.11   47.78   47.12   46.65   47.06   47.06   46.55   48.08   50.39   50.26   51.28   48.45   48.71   48.59   48.71   50.38   50.00
27.13   40.05   38.66   43.04   68.49   66.50  0   67.99   69.23   68.49   44.44   45.36   47.94   46.51   47.80   47.80   48.70   49.35   52.97   47.67   53.35   53.09   46.55   49.10   47.83   50.13   50.52   47.83   50.64   49.23   48.85   54.01   48.34   49.44   48.20   50.26   49.62   49.10   51.55   53.35   52.58   49.74   49.35   49.87   48.58   49.87   41.37   43.65   46.45   46.19   44.92   46.45   50.00   52.19   50.90   50.00   52.56   49.49   48.59   47.33   46.30   45.26   44.50   46.70   45.81   45.29   48.06   47.44   47.95   49.74   47.95   48.97   48.32   48.59   48.06   45.99   51.03   45.99   50.26   50.39
25.45   41.05   39.64   41.69   65.20   62.53   67.99  0   70.24   67.80   40.26   45.78   49.62   47.18   45.38   45.90   48.59   48.97   50.26   46.79   50.89   51.40   45.73   48.23   47.22   47.99   51.15   45.73   47.99   49.62   47.74   50.38   47.99   47.34   47.57   47.36   47.47   47.47   48.34   51.41   48.85   49.36   48.21   47.95   47.69   44.42   40.65   42.14   44.39   43.89   44.14   44.14   45.98   46.04   45.01   46.43   47.96   46.23   44.76   45.11   45.41   43.60   41.56   45.55   44.68   43.12   43.85   44.58   46.72   46.46   46.21   46.80   44.62   47.36   43.08   44.62   46.04   43.33   44.95   45.38
25.58   39.58   37.75   42.75   69.14   59.16   69.23   70.24  0   75.59   43.11   48.00   49.37   46.10   46.10   45.84   49.24   48.23   50.76   46.98   50.00   53.05   43.81   47.89   46.65   47.57   49.25   46.12   47.03   48.61   49.26   52.79   49.75   46.78   50.12   47.20   47.32   47.01   49.12   52.14   47.10   48.61   47.06   47.57   47.57   46.57   41.50   41.67   44.61   43.38   45.10   45.34   45.30   46.85   46.60   46.98   48.74   47.77   45.34   45.68   46.19   44.27   43.01   46.74   45.60   45.78   46.21   45.16   45.02   46.02   46.77   46.35   44.19   46.15   45.96   44.84   47.10   44.19   47.01   47.98
27.48   39.06   38.56   42.54   69.52   59.16   68.49   67.80   75.59  0   41.90   46.27   47.12   46.87   47.12   47.37   48.35   47.72   50.50   46.48   50.25   51.78   43.60   49.26   46.80   46.14   48.25   43.48   45.76   47.62   46.97   51.13   48.16   45.10   50.13   46.39   48.40   44.58   47.62   51.63   47.62   47.37   47.33   47.58   46.56   46.40   40.86   42.04   44.18   43.23   43.71   43.71   45.45   47.62   47.62   47.50   47.75   46.19   44.86   44.12   46.72   42.97   41.45   45.97   43.81   43.73   46.23   43.69   47.41   47.65   45.93   44.86   44.22   47.29   44.72   44.11   45.86   45.48   45.68   46.23
27.81   44.36   40.83   44.39   41.00   43.81   44.44   40.26   43.11   41.90  0   65.94   50.49   51.85   50.62   51.36   54.68   52.28   53.47   53.12   50.90   49.87   47.29   52.33   52.09   53.56   49.63   53.07   54.07   57.64   54.21   53.30   53.33   54.06   52.48   52.59   56.27   54.09   52.99   49.88   56.58   55.58   51.89   51.64   51.13   53.37   49.63   49.63   52.59   52.84   50.37   51.60   49.88   54.70   52.59   53.22   52.97   52.10   53.22   50.99   51.44   48.18   48.19   50.77   46.43   47.34   50.37   51.49   56.05   51.98   52.84   54.09   53.98   53.47   49.26   56.76   52.72   53.47   55.45   56.93
31.81   43.48   43.31   46.63   41.50   47.56   45.36   45.78   48.00   46.27   65.94  0   52.68   53.43   52.70   53.19   57.18   56.06   55.28   54.70   54.62   54.36   48.78   54.59   52.26   53.33   51.07   55.37   53.30   57.25   57.91   55.67   53.55   50.70   54.68   53.14   55.88   53.98   52.35   53.68   56.27   57.39   56.89   56.28   54.77   53.73   49.64   51.08   52.51   52.05   50.84   51.56   50.96   51.91   52.78   53.11   56.66   53.94   53.59   51.72   52.88   51.17   51.42   54.50   50.13   49.75   50.84   50.72   52.74   52.17   53.12   55.64   56.39   54.81   51.91   51.31   53.37   52.90   54.88   54.83
29.52   44.30   44.94   45.10   46.27   49.61   47.94   49.62   49.37   47.12   50.49   52.68  0   65.36   60.93   61.67   62.12   62.28   59.71   58.81   54.10   53.85   51.46   54.39   55.37   56.83   57.56   55.99   51.59   57.07   55.88   57.32   56.72   56.86   57.00   56.62   54.39   58.13   57.53   57.74   57.88   58.27   58.40   57.79   58.04   57.57   49.39   49.63   53.07   53.56   54.05   53.07   53.92   56.51   53.19   54.55   56.51   54.90   55.77   54.30   54.71   55.06   55.30   57.84   53.30   49.75   52.22   54.55   57.35   53.32   54.41   57.00   56.40   55.77   54.30   55.50   54.55   54.79   56.51   57.49
29.59   42.86   44.20   42.36   45.11   50.52   46.51   47.18   46.10   46.87   51.85   53.43   65.36  0   77.70   81.37   66.50   67.42   66.26   63.37   55.27   54.24   52.33   57.35   59.07   56.86   57.35   59.07   53.69   58.97   57.04   62.60   60.84   59.55   58.27   59.11   56.86   59.31   60.64   58.91   60.30   60.45   61.36   60.35   60.86   57.36   49.63   52.35   55.06   55.80   55.80   55.06   54.32   56.19   54.07   54.95   56.68   53.83   55.20   53.22   58.79   56.25   57.25   56.70   55.24   53.28   52.85   53.47   56.05   54.46   51.36   56.19   56.33   59.65   55.94   52.58   56.19   57.43   57.92   59.16
28.83   41.30   43.95   43.84   44.86   48.45   47.80   45.38   46.10   47.12   50.62   52.70   60.93   77.70  0   82.11   63.22   62.88   64.78   60.89   56.81   55.27   52.33   55.64   55.88   57.84   57.60   61.27   53.69   57.49   56.54   60.56   62.32   58.15   60.00   58.62   56.13   58.81   59.65   58.91   59.55   60.45   59.85   61.62   62.12   58.60   50.86   49.63   53.09   54.57   52.84   53.33   53.09   57.67   53.83   53.22   56.44   53.09   53.71   52.97   60.37   57.29   57.51   57.99   56.01   54.04   53.60   52.23   55.56   54.46   50.62   56.44   55.83   57.43   55.69   52.58   54.95   57.92   57.43   58.66
28.32   41.82   42.96   42.36   46.87   48.45   47.80   45.90   45.84   47.37   51.36   53.19   61.67   81.37   82.11  0   65.49   65.40   64.78   60.89   56.30   53.47   51.60   55.88   57.35   57.60   56.37   59.31   54.19   58.48   56.30   59.54   58.62   57.87   56.79   59.85   56.86   57.32   57.92   57.18   58.06   59.20   59.34   60.61   60.10   56.61   50.37   50.37   53.09   53.83   52.59   53.58   53.09   57.92   54.57   55.45   56.19   53.09   53.71   52.97   60.10   56.51   57.77   57.22   56.27   54.80   53.35   53.47   56.54   55.94   50.62   55.94   55.58   58.42   56.44   51.84   55.45   57.18   58.17   58.91
31.70   47.12   45.45   47.47   48.21   53.63   48.70   48.59   49.24   48.35   54.68   57.18   62.12   66.50   63.22   65.49  0   75.82   68.18   68.26   57.58   57.84   53.03   62.72   59.19   62.81   60.80   64.57   58.59   62.88   63.54   63.99   64.39   62.92   61.27   64.23   60.55   61.87   64.90   67.93   65.15   66.33   67.10   65.55   66.32   59.18   52.02   53.67   55.70   55.44   57.22   56.71   55.70   62.28   58.23   58.63   59.49   56.82   59.24   58.23   58.79   54.95   57.77   60.10   56.51   54.59   59.14   57.47   59.24   57.47   58.73   63.29   60.91   61.27   58.99   59.09   61.01   60.00   61.52   61.52
29.20   46.86   44.81   46.08   47.31   53.51   49.35   48.97   48.23   47.72   52.28   56.06   62.28   67.42   62.88   65.40   75.82  0   66.84   69.02   57.84   57.07   52.66   59.85   59.85   60.80   60.30   62.56   57.72   62.28   60.41   63.64   63.04   60.67   61.42   63.22   62.56   61.27   63.54   66.58   63.80   66.24   63.40   65.46   64.69   59.95   51.77   54.31   57.11   55.58   57.11   57.36   58.38   62.44   59.90   59.03   61.17   57.72   60.91   57.87   58.16   55.47   57.14   61.32   57.70   53.96   60.05   58.38   59.90   57.11   57.36   61.42   60.81   62.94   58.38   58.73   60.91   60.41   61.93   62.44
28.32   46.61   46.15   46.67   51.00   53.35   52.97   50.26   50.76   50.50   53.47   55.28   59.71   66.26   64.78   64.78   68.18   66.84  0   75.62   60.67   58.10   53.32   63.64   62.41   62.41   59.95   64.62   59.21   62.41   61.08   65.74   63.64   60.11   61.14   63.70   64.13   63.37   62.38   62.22   65.35   67.99   64.99   66.50   64.48   62.00   55.94   52.97   56.68   55.94   56.68   56.19   56.40   59.75   57.39   57.53   57.53   54.43   56.54   56.54   61.94   59.38   59.33   60.82   58.16   57.87   55.20   54.57   56.16   57.78   55.91   59.26   59.16   60.25   57.78   54.68   58.77   62.22   61.48   61.98
28.64   44.79   43.78   47.01   46.58   49.61   47.67   46.79   46.98   46.48   53.12   54.70   58.81   63.37   60.89   60.89   68.26   69.02   75.62  0   57.47   55.67   52.36   55.69   59.16   58.87   59.36   59.61   60.20   59.06   60.60   63.24   62.19   60.28   59.45   60.40   61.33   63.66   62.00   61.75   61.90   64.07   63.52   64.29   63.27   57.14   51.61   51.87   53.87   53.12   53.37   53.37   54.11   58.25   55.36   56.75   58.25   55.36   56.25   55.75   58.42   57.96   56.88   59.11   53.23   53.67   56.64   53.00   54.11   54.25   55.36   59.00   60.40   57.25   56.25   53.85   56.50   60.50   58.00   60.25
27.32   45.53   43.59   48.97   49.36   52.06   53.35   50.89   50.00   50.25   50.90   54.62   54.10   55.27   56.81   56.30   57.58   57.84   60.67   57.47  0   77.81   51.14   57.51   57.51   57.83   59.74   58.73   57.22   56.92   57.11   61.17   57.72   57.58   56.41   58.23   58.99   62.28   60.77   61.54   61.54   61.54   60.57   61.34   60.82   56.19   48.73   51.78   51.27   52.54   50.76   52.28   53.77   58.48   57.72   55.84   58.99   54.89   55.44   56.28   55.76   53.11   54.26   57.07   54.55   54.52   53.73   51.65   55.33   53.30   54.57   56.67   56.81   57.87   55.64   54.36   58.21   57.18   60.66   57.69
28.09   43.16   42.31   46.15   48.09   52.06   53.09   51.40   53.05   51.78   49.87   54.36   53.85   54.24   55.27   53.47   57.84   57.07   58.10   55.67   77.81  0   48.35   56.49   55.73   58.59   59.49   56.71   54.94   57.69   54.57   61.42   57.97   57.58   57.44   58.99   57.22   59.75   59.74   60.77   59.23   61.54   60.57   59.79   60.31   57.22   46.70   52.03   52.79   53.05   50.76   53.55   53.02   57.97   55.70   56.09   58.48   56.64   54.43   55.03   53.93   53.11   52.45   55.76   52.73   52.20   55.27   51.14   53.55   54.06   54.31   56.15   56.56   56.35   55.38   51.54   56.41   55.64   58.12   56.15
30.96   43.26   45.68   47.30   43.60   47.45   46.55   45.73   43.81   43.60   47.29   48.78   51.46   52.33   52.33   51.60   53.03   52.66   53.32   52.36   51.14   48.35  0   57.45   59.13   53.83   50.73   52.52   49.76   51.46   50.60   52.74   52.40   54.06   52.58   51.33   53.01   50.61   53.09   51.11   53.94   54.32   51.88   52.51   51.01   49.39   49.28   48.79   49.76   50.24   51.69   50.24   51.69   52.94   53.06   51.72   52.21   52.42   52.21   53.75   48.95   47.79   49.61   49.36   47.72   48.23   51.72   51.69   53.14   51.09   51.21   50.37   49.01   51.33   49.14   48.90   53.81   52.09   51.57   52.09
29.19   46.11   43.35   46.12   47.06   51.02   49.10   48.23   47.89   49.26   52.33   54.59   54.39   57.35   55.64   55.88   62.72   59.85   63.64   55.69   57.51   56.49   57.45  0   76.48   65.08   57.00   61.39   60.72   61.50   62.35   61.69   62.32   59.10   61.07   62.92   64.27   59.95   63.70   57.35   65.60   63.55   60.40   62.81   61.81   60.10   54.44   56.12   58.03   59.23   59.23   60.43   55.88   60.58   61.89   58.88   60.34   58.03   58.64   58.35   57.59   54.29   57.11   55.78   55.67   54.41   57.21   56.49   63.79   62.02   58.03   60.98   59.17   61.06   59.27   58.35   59.02   59.76   60.24   62.93
26.90   44.56   41.87   43.93   46.99   48.72   47.83   47.22   46.65   46.80   52.09   52.26   55.37   59.07   55.88   57.35   59.19   59.85   62.41   59.16   57.51   55.73   59.13   76.48  0   64.02   54.42   60.67   57.11   57.49   60.67   59.20   59.90   58.26   57.42   59.05   60.24   57.28   62.47   55.88   62.16   60.84   58.40   59.05   57.04   57.66   52.12   53.10   56.37   56.90   58.25   57.35   57.45   58.37   57.63   55.74   59.56   57.08   55.26   59.81   53.93   54.81   55.30   54.76   52.39   52.14   55.05   56.03   62.50   61.34   58.43   58.27   58.55   59.95   54.07   55.24   60.00   60.29   58.80   61.50
32.74   46.37   44.33   51.21   45.30   51.02   50.13   47.99   47.57   46.14   53.56   53.33   56.83   56.86   57.84   57.60   62.81   60.80   62.41   58.87   57.83   58.59   53.83   65.08   64.02  0   62.44   66.97   62.41   64.73   65.65   65.10   65.02   61.06   62.21   61.40   62.73   63.59   65.68   63.48   64.13   65.52   65.16   67.59   66.83   58.69   52.18   51.87   56.15   57.48   54.52   56.88   58.49   59.71   58.84   56.35   63.68   59.43   57.79   58.94   57.59   56.62   57.62   63.24   57.93   56.68   54.46   59.44   61.79   60.24   60.43   62.26   61.59   60.90   60.43   60.38   62.56   61.17   63.22   63.83
31.30   43.01   44.83   47.82   46.83   51.93   50.52   51.15   49.25   48.25   49.63   51.07   57.56   57.35   57.60   56.37   60.80   60.30   59.95   59.36   59.74   59.49   50.73   57.00   54.42   62.44  0   60.43   59.17   61.35   61.07   65.99   66.34   66.39   63.42   59.62   59.48   65.46   65.19   60.78   61.92   64.29   62.41   66.08   64.82   54.31   49.88   50.72   52.40   55.56   53.61   54.94   52.88   57.11   54.37   54.22   57.52   56.49   55.66   55.77   57.07   56.88   58.66   60.41   54.66   53.40   54.11   55.90   54.09   53.27   56.87   60.00   59.56   58.35   56.39   53.59   55.69   56.55   60.15   60.19
28.93   44.04   42.12   46.81   44.94   47.45   47.83   45.73   46.12   43.48   53.07   55.37   55.99   59.07   61.27   59.31   64.57   62.56   64.62   59.61   58.73   56.71   52.52   61.39   60.67   66.97   60.43  0   63.27   66.01   66.75   65.67   68.00   64.71   61.69   64.76   62.35   68.45   64.44   62.56   66.42   70.05   66.08   68.09   66.83   61.30   54.82   52.26   56.77   58.43   56.77   57.24   58.70   64.13   59.80   57.25   64.62   58.45   60.69   63.20   60.99   58.44   58.91   61.70   60.31   56.42   56.05   56.32   62.32   59.81   58.94   64.04   61.48   61.50   63.30   59.41   63.79   63.05   65.13   64.53
28.17   48.05   46.53   50.37   44.09   49.23   50.64   47.99   47.03   45.76   54.07   53.30   51.59   53.69   53.69   54.19   58.59   57.72   59.21   60.20   57.22   54.94   49.76   60.72   57.11   62.41   59.17   63.27  0   66.50   68.01   60.05   63.31   63.03   59.61   60.10   68.75   62.23   62.22   61.92   66.01   66.17   64.16   66.58   64.57   57.64   50.48   50.71   53.33   55.24   52.38   53.81   54.94   58.33   58.44   57.60   57.84   58.55   57.60   56.52   56.54   54.29   55.04   55.27   53.55   53.42   53.69   55.00   59.28   57.49   55.18   57.99   57.14   58.21   58.48   54.90   57.99   59.21   62.32   61.18
29.52   49.48   46.67   51.34   46.55   49.61   49.23   49.62   48.61   47.62   57.64   57.25   57.07   58.97   57.49   58.48   62.88   62.28   62.41   59.06   56.92   57.69   51.46   61.50   57.49   64.73   61.35   66.01   66.50  0   74.05   64.48   67.73   63.31   63.75   65.29   69.32   64.92   68.64   63.48   70.27   71.12   66.17   66.08   64.32   57.93   51.57   52.15   55.50   56.93   54.70   55.23   55.83   60.39   60.19   57.97   61.31   58.91   61.80   61.18   59.42   57.92   57.11   59.13   56.68   56.31   55.61   55.56   60.44   57.18   57.97   61.07   57.80   61.41   60.24   56.97   58.60   61.07   63.33   64.65
29.77   46.61   45.66   52.32   46.21   51.02   48.85   47.74   49.26   46.97   54.21   57.91   55.88   57.04   56.54   56.30   63.54   60.41   61.08   60.60   57.11   54.57   50.60   62.35   60.67   65.65   61.07   66.75   68.01   74.05  0   63.52   66.11   63.59   62.50   62.41   70.57   65.57   65.10   63.14   64.53   67.64   63.32   65.74   64.23   58.51   50.00   49.65   53.15   54.98   53.99   53.32   54.55   59.08   58.39   57.38   60.49   57.98   58.54   58.84   59.32   56.25   56.99   60.82   56.06   55.58   58.58   56.47   60.67   58.41   60.14   62.10   59.07   60.67   60.77   57.63   59.37   60.64   62.65   62.77
30.08   49.74   46.06   49.12   49.25   51.29   54.01   50.38   52.79   51.13   53.30   55.67   57.32   62.60   60.56   59.54   63.99   63.64   65.74   63.24   61.17   61.42   52.74   61.69   59.20   65.10   65.99   65.67   60.05   64.48   63.52  0   72.70   64.99   65.49   67.25   67.91   70.15   68.53   67.00   67.00   72.54   70.45   69.62   70.63   61.87   54.34   54.59   56.33   56.08   57.57   57.07   56.10   63.70   61.73   59.41   62.22   59.37   60.49   58.44   57.96   57.48   57.96   62.56   56.89   56.66   58.33   56.44   57.82   58.31   60.30   63.22   62.12   60.79   62.22   57.43   61.71   59.70   64.76   65.74
29.19   46.49   43.56   49.63   47.29   50.00   48.34   47.99   49.75   48.16   53.33   53.55   56.72   60.84   62.32   58.62   64.39   63.04   63.64   62.19   57.72   57.97   52.40   62.32   59.90   65.02   66.34   68.00   63.31   67.73   66.11   72.70  0   67.51   63.11   63.21   63.10   70.39   70.12   64.86   68.47   70.37   66.92   67.34   67.09   60.92   53.98   51.45   55.31   57.49   56.04   56.28   54.59   61.76   57.46   56.62   61.27   57.73   56.86   59.56   58.64   56.36   57.11   60.93   58.38   56.46   56.65   54.70   61.35   57.87   58.94   59.71   59.85   62.95   63.14   58.58   61.18   61.67   67.55   65.85
29.10   47.90   45.66   48.46   48.18   49.15   49.44   47.34   46.78   45.10   54.06   50.70   56.86   59.55   58.15   57.87   62.92   60.67   60.11   60.28   57.58   57.58   54.06   59.10   58.26   61.06   66.39   64.71   63.03   63.31   63.59   64.99   67.51  0   63.03   63.48   64.43   62.75   67.79   65.83   66.11   65.83   63.31   63.59   63.31   62.11   54.37   54.08   58.87   60.00   60.56   60.85   55.74   60.96   58.43   57.46   60.11   57.42   59.27   59.27   56.50   55.08   55.65   59.60   57.63   53.95   58.03   57.02   57.87   56.18   60.67   62.92   61.41   57.30   60.11   57.02   60.11   59.55   62.36   64.04
30.53   45.31   44.67   48.66   47.07   51.41   48.20   47.57   50.12   50.13   52.48   54.68   57.00   58.27   60.00   56.79   61.27   61.42   61.14   59.45   56.41   57.44   52.58   61.07   57.42   62.21   63.42   61.69   59.61   63.75   62.50   65.49   63.11   63.03  0   65.16   63.66   60.53   66.67   64.44   66.83   70.72   64.91   67.34   65.83   59.09   53.96   54.50   56.76   56.93   56.28   53.88   56.04   61.50   57.70   58.60   61.12   59.66   58.84   58.91   60.21   58.18   56.07   60.15   56.93   56.85   57.04   55.93   59.18   57.80   58.50   64.65   60.58   59.95   58.70   58.17   60.58   60.39   62.07   64.06
30.03   47.27   46.91   45.99   45.37   50.13   50.26   47.36   47.20   46.39   52.59   53.14   56.62   59.11   58.62   59.85   64.23   63.22   63.70   60.40   58.23   58.99   51.33   62.92   59.05   61.40   59.62   64.76   60.10   65.29   62.41   67.25   63.21   63.48   65.16  0   66.90   61.87   66.34   65.36   65.27   72.10   67.09   69.52   69.02   62.23   51.73   52.21   54.55   57.11   55.24   55.48   53.83   62.14   59.85   61.31   60.10   59.09   61.07   59.95   62.04   59.22   61.24   64.01   59.19   59.34   58.19   56.37   61.72   58.99   58.13   61.95   60.15   60.19   60.49   58.60   62.10   64.79   64.25   64.55
28.43   50.26   47.29   51.21   46.12   49.74   49.62   47.47   47.32   48.40   56.27   55.88   54.39   56.86   56.13   56.86   60.55   62.56   64.13   61.33   58.99   57.22   53.01   64.27   60.24   62.73   59.48   62.35   68.75   69.32   70.57   67.91   63.10   64.43   63.66   66.90  0   66.35   65.68   64.46   69.53   71.67   67.17   68.34   67.59   58.91   53.65   53.92   58.19   58.67   56.29   55.58   56.22   62.32   61.02   57.49   61.99   60.77   59.66   59.12   60.47   59.48   59.17   62.47   58.19   57.68   56.55   54.52   60.77   59.95   61.00   63.44   62.38   59.86   61.74   57.45   61.80   61.56   64.65   65.45
29.19   47.00   45.52   48.53   44.34   50.26   49.10   47.47   47.01   44.58   54.09   53.98   58.13   59.31   58.81   57.32   61.87   61.27   63.37   63.66   62.28   59.75   50.61   59.95   57.28   63.59   65.46   68.45   62.23   64.92   65.57   70.15   70.39   62.75   60.53   61.87   66.35  0   69.06   64.15   66.83   70.60   68.17   70.10   68.84   57.96   49.29   48.11   51.76   55.88   51.65   53.83   55.26   58.85   57.32   54.20   61.80   56.88   56.63   59.90   58.38   58.96   57.11   60.67   56.33   56.63   56.17   53.50   57.52   59.04   57.72   61.35   61.65   58.82   56.25   57.11   61.96   61.17   62.53   63.94
30.79   47.92   42.43   49.01   48.00   52.96   51.55   48.34   49.12   47.62   52.99   52.35   57.53   60.64   59.65   57.92   64.90   63.54   62.38   62.00   60.77   59.74   53.09   63.70   62.47   65.68   65.19   64.44   62.22   68.64   65.10   68.53   70.12   67.79   66.67   66.34   65.68   69.06  0   67.65   69.06   69.98   69.27   69.52   70.03   60.65   51.86   51.61   54.84   54.84   55.09   54.59   56.93   62.38   62.13   58.81   63.86   58.52   58.66   60.64   59.16   56.88   59.43   60.41   59.44   58.52   57.82   57.18   59.65   58.42   61.63   65.35   63.28   61.14   61.14   60.89   61.39   64.11   63.61   64.11
29.26   47.66   45.16   50.37   48.14   54.24   53.35   51.41   52.14   51.63   49.88   53.68   57.74   58.91   58.91   57.18   67.93   66.58   62.22   61.75   61.54   60.77   51.11   57.35   55.88   63.48   60.78   62.56   61.92   63.48   63.14   67.00   64.86   65.83   64.44   65.36   64.46   64.15   67.65  0   64.62   71.64   70.18   71.36   72.36   57.46   48.52   50.00   54.19   52.71   52.71   52.71   54.55   58.48   59.71   58.37   63.39   56.62   60.20   56.16   63.09   61.30   57.88   64.01   59.49   56.74   53.69   54.52   56.86   56.27   56.86   62.41   60.34   58.54   57.56   56.10   58.44   58.92   60.20   60.64
29.01   48.83   46.02   50.99   46.15   52.44   52.58   48.85   47.10   47.62   56.58   56.27   57.88   60.30   59.55   58.06   65.15   63.80   65.35   61.90   61.54   59.23   53.94   65.60   62.16   64.13   61.92   66.42   66.01   70.27   64.53   67.00   68.47   66.11   66.83   65.27   69.53   66.83   69.06   64.62  0   73.40   69.67   70.10   69.35   60.10   54.07   53.83   57.28   57.53   58.52   57.78   57.14   64.04   61.82   59.26   63.05   58.23   61.58   60.99   58.38   58.44   58.40   58.35   57.97   57.65   55.80   58.13   61.58   59.85   59.11   62.81   61.98   62.81   60.84   58.62   64.29   62.81   65.52   67.49
29.77   48.56   46.77   52.71   45.91   51.93   49.74   49.36   48.61   47.37   55.58   57.39   58.27   60.45   60.45   59.20   66.33   66.24   67.99   64.07   61.54   61.54   54.32   63.55   60.84   65.52   64.29   70.05   66.17   71.12   67.64   72.54   70.37   65.83   70.72   72.10   71.67   70.60   69.98   71.64   73.40  0   75.69   76.63   74.87   61.82   54.17   54.17   57.11   58.17   57.74   56.93   57.78   61.98   60.25   62.38   64.44   59.95   61.48   60.15   62.83   61.56   61.24   62.47   61.27   61.64   58.17   57.99   60.34   59.75   61.33   65.68   63.12   59.56   58.94   60.05   63.39   62.65   64.94   67.57
28.64   47.24   44.44   49.62   46.23   48.97   49.35   48.21   47.06   47.33   51.89   56.89   58.40   61.36   59.85   59.34   67.10   63.40   64.99   63.52   60.57   60.57   51.88   60.40   58.40   65.16   62.41   66.08   64.16   66.17   63.32   70.45   66.92   63.31   64.91   67.09   67.17   68.17   69.27   70.18   69.67   75.69  0   83.42   83.67   58.78   51.39   51.39   54.16   54.16   54.66   54.41   56.78   62.81   58.29   58.44   60.80   57.14   59.55   58.54   59.42   58.75   59.74   62.72   59.54   60.52   55.92   54.52   56.28   57.29   58.04   62.06   61.71   59.55   59.80   55.78   60.05   61.06   60.80   61.81
29.41   46.46   44.95   49.50   47.36   50.26   49.87   47.95   47.57   47.58   51.64   56.28   57.79   60.35   61.62   60.61   65.55   65.46   66.50   64.29   61.34   59.79   52.51   62.81   59.05   67.59   66.08   68.09   66.58   66.08   65.74   69.62   67.34   63.59   67.34   69.52   68.34   70.10   69.52   71.36   70.10   76.63   83.42  0   91.71   60.46   53.28   52.27   55.30   55.81   55.30   55.30   56.42   61.71   59.45   59.60   63.22   58.29   58.44   59.19   62.04   60.84   62.34   63.75   61.22   60.78   57.58   56.68   61.21   60.96   59.95   63.98   62.37   59.70   61.71   58.44   61.71   62.22   64.23   63.48
28.39   45.67   44.95   48.99   46.60   50.26   48.58   47.69   47.57   46.56   51.13   54.77   58.04   60.86   62.12   60.10   66.32   64.69   64.48   63.27   60.82   60.31   51.01   61.81   57.04   66.83   64.82   66.83   64.57   64.32   64.23   70.63   67.09   63.31   65.83   69.02   67.59   68.84   70.03   72.36   69.35   74.87   83.67   91.71  0   59.44   51.77   51.77   55.30   54.80   53.79   54.80   56.17   62.22   59.70   58.08   62.72   57.29   58.69   57.18   60.21   60.05   61.82   64.27   61.22   61.04   56.31   54.41   58.44   58.44   59.19   63.98   62.88   59.70   61.46   57.18   60.45   60.96   62.72   62.72
30.26   48.82   42.39   45.45   46.51   49.24   49.87   44.42   46.57   46.40   53.37   53.73   57.57   57.36   58.60   56.61   59.18   59.95   62.00   57.14   56.19   57.22   49.39   60.10   57.66   58.69   54.31   61.30   57.64   57.93   58.51   61.87   60.92   62.11   59.09   62.23   58.91   57.96   60.65   57.46   60.10   61.82   58.78   60.46   59.44  0   59.22   58.97   62.12   66.35   64.42   63.44   59.23   63.88   60.39   56.29   60.73   59.25   59.42   61.56   56.08   55.64   55.87   57.40   55.73   55.22   60.77   57.38   61.72   59.81   57.79   60.29   60.34   62.59   59.48   60.86   60.87   60.39   63.57   63.99
28.83   41.93   39.85   43.90   40.95   41.77   41.37   40.65   41.50   40.86   49.63   49.64   49.39   49.63   50.86   50.37   52.02   51.77   55.94   51.61   48.73   46.70   49.28   54.44   52.12   52.18   49.88   54.82   50.48   51.57   50.00   54.34   53.98   54.37   53.96   51.73   53.65   49.29   51.86   48.52   54.07   54.17   51.39   53.28   51.77   59.22  0   76.35   72.99   75.91   74.05   71.04   53.30   57.89   55.83   52.26   53.27   55.48   52.04   54.55   51.05   47.53   47.55   50.13   46.85   47.10   51.08   48.96   54.35   52.38   52.61   55.16   55.42   53.90   52.26   51.90   54.33   52.30   57.93   58.60
28.57   42.97   40.35   42.68   42.55   43.04   43.65   42.14   41.67   42.04   49.63   51.08   49.63   52.35   49.63   50.37   53.67   54.31   52.97   51.87   51.78   52.03   48.79   56.12   53.10   51.87   50.72   52.26   50.71   52.15   49.65   54.59   51.45   54.08   54.50   52.21   53.92   48.11   51.61   50.00   53.83   54.17   51.39   52.27   51.77   58.97   76.35  0   79.19   77.50   79.05   78.64   55.58   58.03   58.01   55.00   55.69   57.71   56.90   54.55   52.36   50.65   49.10   52.19   47.61   47.10   53.27   50.93   55.82   53.33   51.77   56.42   55.10   54.16   53.33   51.79   56.52   54.01   57.45   59.08
27.81   43.23   39.60   44.15   43.57   45.82   46.45   44.39   44.61   44.18   52.59   52.51   53.07   55.06   53.09   53.09   55.70   57.11   56.68   53.87   51.27   52.79   49.76   58.03   56.37   56.15   52.40   56.77   53.33   55.50   53.15   56.33   55.31   58.87   56.76   54.55   58.19   51.76   54.84   54.19   57.28   57.11   54.16   55.30   55.30   62.12   72.99   79.19  0   80.23   81.47   79.19   56.84   59.38   59.71   56.60   57.38   58.10   58.27   55.98   55.24   54.55   53.75   56.04   52.14   50.13   55.40   53.23   57.88   55.71   54.95   58.75   58.80   57.78   56.37   56.03   57.89   56.90   60.58   63.37
27.55   43.23   42.82   43.66   43.51   45.06   46.19   43.89   43.38   43.23   52.84   52.05   53.56   55.80   54.57   53.83   55.44   55.58   55.94   53.12   52.54   53.05   50.24   59.23   56.90   57.48   55.56   58.43   55.24   56.93   54.98   56.08   57.49   60.00   56.93   57.11   58.67   55.88   54.84   52.71   57.53   58.17   54.16   55.81   54.80   66.35   75.91   77.50   80.23  0   82.05   83.86   58.43   62.32   59.47   57.55   58.84   61.28   58.84   59.09   55.76   53.51   54.26   57.33   52.14   51.64   55.69   55.27   60.81   56.43   55.82   61.50   60.68   59.29   58.35   55.53   58.01   57.91   62.74   64.96
27.30   44.27   42.82   43.90   45.48   44.81   44.92   44.14   45.10   43.71   50.37   50.84   54.05   55.80   52.84   52.59   57.22   57.11   56.68   53.37   50.76   50.76   51.69   59.23   58.25   54.52   53.61   56.77   52.38   54.70   53.99   57.57   56.04   60.56   56.28   55.24   56.29   51.65   55.09   52.71   58.52   57.74   54.66   55.30   53.79   64.42   74.05   79.05   81.47   82.05  0   86.20   54.95   60.86   58.50   57.35   56.66   58.51   57.55   57.89   55.24   53.51   52.45   56.30   51.13   50.63   53.96   53.70   59.06   56.43   55.32   57.79   58.07   59.43   55.11   53.68   57.55   56.17   60.10   62.56
27.55   44.27   43.81   44.15   45.22   45.32   46.45   44.14   45.34   43.71   51.60   51.56   53.07   55.06   53.33   53.58   56.71   57.36   56.19   53.37   52.28   53.55   50.24   60.43   57.35   56.88   54.94   57.24   53.81   55.23   53.32   57.07   56.28   60.85   53.88   55.48   55.58   53.83   54.59   52.71   57.78   56.93   54.41   55.30   54.80   63.44   71.04   78.64   79.19   83.86   86.20  0   56.64   60.58   61.17   57.76   57.87   60.05   59.52   58.37   53.66   52.73   53.23   55.27   51.13   50.38   55.18   55.01   58.63   57.14   56.16   59.04   57.73   59.14   56.39   54.31   58.21   56.66   61.30   63.68
27.23   43.49   42.18   43.28   42.07   48.35   50.00   45.98   45.30   45.45   49.88   50.96   53.92   54.32   53.09   53.09   55.70   58.38   56.40   54.11   53.77   53.02   51.69   55.88   57.45   58.49   52.88   58.70   54.94   55.83   54.55   56.10   54.59   55.74   56.04   53.83   56.22   55.26   56.93   54.55   57.14   57.78   56.78   56.42   56.17   59.23   53.30   55.58   56.84   58.43   54.95   56.64  0   66.44   64.42   60.83   65.57   65.21   66.51   66.04   48.69   51.43   53.49   55.78   52.14   49.49   56.12   56.13   61.88   60.81   57.45   59.71   58.31   62.65   59.47   57.89   59.38   58.35   61.39   61.99
26.90   48.96   41.44   47.19   45.63   48.97   52.19   46.04   46.85   47.62   54.70   51.91   56.51   56.19   57.67   57.92   62.28   62.44   59.75   58.25   58.48   57.97   52.94   60.58   58.37   59.71   57.11   64.13   58.33   60.39   59.08   63.70   61.76   60.96   61.50   62.14   62.32   58.85   62.38   58.48   64.04   61.98   62.81   61.71   62.22   63.88   57.89   58.03   59.38   62.32   60.86   60.58   66.44  0   73.26   67.58   68.09   66.74   69.86   69.47   54.19   55.32   56.33   60.15   53.15   52.41   60.10   60.10   64.68   64.01   60.29   65.87   64.25   68.82   64.76   62.23   64.03   64.16   69.76   69.88
28.17   46.09   43.42   46.21   46.31   50.00   50.90   45.01   46.60   47.62   52.59   52.78   53.19   54.07   53.83   54.57   58.23   59.90   57.39   55.36   57.72   55.70   53.06   61.89   57.63   58.84   54.37   59.80   58.44   60.19   58.39   61.73   57.46   58.43   57.70   59.85   61.02   57.32   62.13   59.71   61.82   60.25   58.29   59.45   59.70   60.39   55.83   58.01   59.71   59.47   58.50   61.17   64.42   73.26  0   74.65   67.85   65.58   71.87   68.11   54.97   55.32   56.85   59.38   55.16   53.03   61.07   61.02   64.98   63.44   62.56   62.29   60.49   67.55   64.81   62.23   65.29   63.35   65.21   64.32
28.75   47.26   44.28   46.32   45.41   49.62   50.00   46.43   46.98   47.50   53.22   53.11   54.55   54.95   53.22   55.45   58.63   59.03   57.53   56.75   55.84   56.09   51.72   58.88   55.74   56.35   54.22   57.25   57.60   57.97   57.38   59.41   56.62   57.46   58.60   61.31   57.49   54.20   58.81   58.37   59.26   62.38   58.44   59.60   58.08   56.29   52.26   55.00   56.60   57.55   57.35   57.76   60.83   67.58   74.65  0   62.41   66.21   67.06   63.96   55.91   54.69   55.96   57.47   52.27   51.39   57.45   59.14   62.05   61.11   59.09   59.38   60.87   62.35   59.05   58.91   61.39   60.05   61.22   64.34
28.43   47.52   42.79   50.25   46.81   50.13   52.56   47.96   48.74   47.75   52.97   56.66   56.51   56.68   56.44   56.19   59.49   61.17   57.53   58.25   58.99   58.48   52.21   60.34   59.56   63.68   57.52   64.62   57.84   61.31   60.49   62.22   61.27   60.11   61.12   60.10   61.99   61.80   63.86   63.39   63.05   64.44   60.80   63.22   62.72   60.73   53.27   55.69   57.38   58.84   56.66   57.87   65.57   68.09   67.85   62.41  0   67.29   68.40   67.46   57.59   56.10   55.04   59.64   55.16   52.66   61.99   64.25   66.91   64.01   62.80   67.80   65.53   63.86   66.83   63.92   67.55   63.35   67.64   68.93
28.93   46.09   43.92   48.17   42.93   47.58   49.49   46.23   47.77   46.19   52.10   53.94   54.90   53.83   53.09   53.09   56.82   57.72   54.43   55.36   54.89   56.64   52.42   58.03   57.08   59.43   56.49   58.45   58.55   58.91   57.98   59.37   57.73   57.42   59.66   59.09   60.77   56.88   58.52   56.62   58.23   59.95   57.14   58.29   57.29   59.25   55.48   57.71   58.10   61.28   58.51   60.05   65.21   66.74   65.58   66.21   67.29  0   71.10   71.76   52.22   52.85   53.09   56.92   51.63   50.25   59.67   62.24   63.62   61.85   57.88   60.86   60.91   66.43   60.14   58.53   63.10   61.93   64.83   65.47
29.70   49.61   45.77   46.57   43.93   51.79   48.59   44.76   45.34   44.86   53.22   53.59   55.77   55.20   53.71   53.71   59.24   60.91   56.54   56.25   55.44   54.43   52.21   58.64   55.26   57.79   55.66   60.69   57.60   61.80   58.54   60.49   56.86   59.27   58.84   61.07   59.66   56.63   58.66   60.20   61.58   61.48   59.55   58.44   58.69   59.42   52.04   56.90   58.27   58.84   57.55   59.52   66.51   69.86   71.87   67.06   68.40   71.10  0   76.50   53.66   55.84   55.56   58.61   52.64   51.65   59.71   61.81   63.01   62.17   60.82   63.55   61.93   68.59   63.64   61.00   63.70   64.73   65.45   69.08
28.24   46.48   42.54   46.17   42.30   46.95   47.33   45.11   45.68   44.12   50.99   51.72   54.30   53.22   52.97   52.97   58.23   57.87   56.54   55.75   56.28   55.03   53.75   58.35   59.81   58.94   55.77   63.20   56.52   61.18   58.84   58.44   59.56   59.27   58.91   59.95   59.12   59.90   60.64   56.16   60.99   60.15   58.54   59.19   57.18   61.56   54.55   54.55   55.98   59.09   57.89   58.37   66.04   69.47   68.11   63.96   67.46   71.76   76.50  0   51.70   53.37   54.38   56.15   52.15   50.25   58.19   64.42   64.66   64.18   59.62   60.88   59.80   67.15   64.06   59.41   64.15   65.77   65.62   66.99
24.80   41.07   43.19   44.24   46.46   46.56   46.30   45.41   46.19   46.72   51.44   52.88   54.71   58.79   60.37   60.10   58.79   58.16   61.94   58.42   55.76   53.93   48.95   57.59   53.93   57.59   57.07   60.99   56.54   59.42   59.32   57.96   58.64   56.50   60.21   62.04   60.47   58.38   59.16   63.09   58.38   62.83   59.42   62.04   60.21   56.08   51.05   52.36   55.24   55.76   55.24   53.66   48.69   54.19   54.97   55.91   57.59   52.22   53.66   51.70  0   64.30   64.49   66.32   65.71   63.19   53.66   52.22   57.18   56.14   54.05   60.57   59.16   54.31   55.87   53.52   55.09   54.83   58.49   57.70
23.56   41.22   39.22   41.56   40.89   46.58   45.26   43.60   44.27   42.97   48.18   51.17   55.06   56.25   57.29   56.51   54.95   55.47   59.38   57.96   53.11   53.11   47.79   54.29   54.81   56.62   56.88   58.44   54.29   57.92   56.25   57.48   56.36   55.08   58.18   59.22   59.48   58.96   56.88   61.30   58.44   61.56   58.75   60.84   60.05   55.64   47.53   50.65   54.55   53.51   53.51   52.73   51.43   55.32   55.32   54.69   56.10   52.85   55.84   53.37   64.30  0   75.91   67.98   65.36   62.69   51.69   49.74   53.37   52.85   53.37   60.36   58.44   57.25   55.70   52.33   55.18   55.70   57.25   56.48
25.26   40.16   40.05   41.34   42.23   44.50   44.50   41.56   43.01   41.45   48.19   51.42   55.30   57.25   57.51   57.77   57.77   57.14   59.33   56.88   54.26   52.45   49.61   57.11   55.30   57.62   58.66   58.91   55.04   57.11   56.99   57.96   57.11   55.65   56.07   61.24   59.17   57.11   59.43   57.88   58.40   61.24   59.74   62.34   61.82   55.87   47.55   49.10   53.75   54.26   52.45   53.23   53.49   56.33   56.85   55.96   55.04   53.09   55.56   54.38   64.49   75.91  0   67.10   64.25   61.34   52.71   51.55   55.15   54.38   53.09   60.82   58.40   54.64   58.25   53.61   55.67   56.19   59.54   56.96
25.59   42.93   42.78   45.24   45.62   47.11   46.70   45.55   46.74   45.97   50.77   54.50   57.84   56.70   57.99   57.22   60.10   61.32   60.82   59.11   57.07   55.76   49.36   55.78   54.76   63.24   60.41   61.70   55.27   59.13   60.82   62.56   60.93   59.60   60.15   64.01   62.47   60.67   60.41   64.01   58.35   62.47   62.72   63.75   64.27   57.40   50.13   52.19   56.04   57.33   56.30   55.27   55.78   60.15   59.38   57.47   59.64   56.92   58.61   56.15   66.32   67.98   67.10  0   68.12   64.49   55.01   52.82   55.64   53.85   57.44   62.05   60.67   62.31   59.23   55.13   58.46   58.21   61.54   59.74
25.91   38.67   39.39   42.07   43.18   47.78   45.81   44.68   45.60   43.81   46.43   50.13   53.30   55.24   56.01   56.27   56.51   57.70   58.16   53.23   54.55   52.73   47.72   55.67   52.39   57.93   54.66   60.31   53.55   56.68   56.06   56.89   58.38   57.63   56.93   59.19   58.19   56.33   59.44   59.49   57.97   61.27   59.54   61.22   61.22   55.73   46.85   47.61   52.14   52.14   51.13   51.13   52.14   53.15   55.16   52.27   55.16   51.63   52.64   52.15   65.71   65.36   64.25   68.12  0   79.02   48.61   48.74   54.02   52.51   53.02   58.54   55.16   55.03   55.69   52.01   54.77   53.52   57.43   55.28
26.82   41.73   42.53   43.29   43.30   47.12   45.29   43.12   45.78   43.73   47.34   49.75   49.75   53.28   54.04   54.80   54.59   53.96   57.87   53.67   54.52   52.20   48.23   54.41   52.14   56.68   53.40   56.42   53.42   56.31   55.58   56.66   56.46   53.95   56.85   59.34   57.68   56.63   58.52   56.74   57.65   61.64   60.52   60.78   61.04   55.22   47.10   47.10   50.13   51.64   50.63   50.38   49.49   52.41   53.03   51.39   52.66   50.25   51.65   50.25   63.19   62.69   61.34   64.49   79.02  0   48.61   47.73   51.89   51.52   48.87   56.96   55.33   54.29   54.55   51.13   53.54   53.03   56.57   53.79
27.62   45.55   42.39   43.98   45.52   46.65   48.06   43.85   46.21   46.23   50.37   50.84   52.22   52.85   53.60   53.35   59.14   60.05   55.20   56.64   53.73   55.27   51.72   57.21   55.05   54.46   54.11   56.05   53.69   55.61   58.58   58.33   56.65   58.03   57.04   58.19   56.55   56.17   57.82   53.69   55.80   58.17   55.92   57.58   56.31   60.77   51.08   53.27   55.40   55.69   53.96   55.18   56.12   60.10   61.07   57.45   61.99   59.67   59.71   58.19   53.66   51.69   52.71   55.01   48.61   48.61  0   57.42   59.81   59.42   63.96   55.71   54.31   57.79   61.43   60.29   62.35   59.90   60.98   61.84
29.01   45.43   41.79   47.06   43.61   47.06   47.44   44.58   45.16   43.69   51.49   50.72   54.55   53.47   52.23   53.47   57.47   58.38   54.57   53.00   51.65   51.14   51.69   56.49   56.03   59.44   55.90   56.32   55.00   55.56   56.47   56.44   54.70   57.02   55.93   56.37   54.52   53.50   57.18   54.52   58.13   57.99   54.52   56.68   54.41   57.38   48.96   50.93   53.23   55.27   53.70   55.01   56.13   60.10   61.02   59.14   64.25   62.24   61.81   64.42   52.22   49.74   51.55   52.82   48.74   47.73   57.42  0   67.68   68.72   59.11   57.42   55.05   56.41   61.27   60.80   64.69   61.30   63.16   64.76
29.77   46.35   43.42   47.19   43.86   47.06   47.95   46.72   45.02   47.41   56.05   52.74   57.35   56.05   55.56   56.54   59.24   59.90   56.16   54.11   55.33   53.55   53.14   63.79   62.50   61.79   54.09   62.32   59.28   60.44   60.67   57.82   61.35   57.87   59.18   61.72   60.77   57.52   59.65   56.86   61.58   60.34   56.28   61.21   58.44   61.72   54.35   55.82   57.88   60.81   59.06   58.63   61.88   64.68   64.98   62.05   66.91   63.62   63.01   64.66   57.18   53.37   55.15   55.64   54.02   51.89   59.81   67.68  0   79.62   62.26   62.20   60.82   65.18   64.76   65.32   67.15   63.86   66.99   66.27
29.01   45.17   41.54   47.30   45.99   46.55   49.74   46.46   46.02   47.65   51.98   52.17   53.32   54.46   54.46   55.94   57.47   57.11   57.78   54.25   53.30   54.06   51.09   62.02   61.34   60.24   53.27   59.81   57.49   57.18   58.41   58.31   57.87   56.18   57.80   58.99   59.95   59.04   58.42   56.27   59.85   59.75   57.29   60.96   58.44   59.81   52.38   53.33   55.71   56.43   56.43   57.14   60.81   64.01   63.44   61.11   64.01   61.85   62.17   64.18   56.14   52.85   54.38   53.85   52.51   51.52   59.42   68.72   79.62  0   60.43   59.66   59.56   64.13   66.27   62.65   65.62   61.02   63.64   65.13
30.03   45.05   42.18   44.74   46.60   48.08   47.95   46.21   46.77   45.93   52.84   53.12   54.41   51.36   50.62   50.62   58.73   57.36   55.91   55.36   54.57   54.31   51.21   58.03   58.43   60.43   56.87   58.94   55.18   57.97   60.14   60.30   58.94   60.67   58.50   58.13   61.00   57.72   61.63   56.86   59.11   61.33   58.04   59.95   59.19   57.79   52.61   51.77   54.95   55.82   55.32   56.16   57.45   60.29   62.56   59.09   62.80   57.88   60.82   59.62   54.05   53.37   53.09   57.44   53.02   48.87   63.96   59.11   62.26   60.43  0   61.69   61.11   58.35   62.71   63.98   64.20   62.65   63.64   64.20
31.38   45.43   43.53   47.06   44.20   50.39   48.97   46.80   46.35   44.86   54.09   55.64   57.00   56.19   56.44   55.94   63.29   61.42   59.26   59.00   56.67   56.15   50.37   60.98   58.27   62.26   60.00   64.04   57.99   61.07   62.10   63.22   59.71   62.92   64.65   61.95   63.44   61.35   65.35   62.41   62.81   65.68   62.06   63.98   63.98   60.29   55.16   56.42   58.75   61.50   57.79   59.04   59.71   65.87   62.29   59.38   67.80   60.86   63.55   60.88   60.57   60.36   60.82   62.05   58.54   56.96   55.71   57.42   62.20   59.66   61.69  0   81.15   61.87   60.00   60.53   66.67   64.25   68.54   68.12
30.18   46.60   42.64   46.44   44.17   50.26   48.32   44.62   44.19   44.22   53.98   56.39   56.40   56.33   55.83   55.58   60.91   60.81   59.16   60.40   56.81   56.56   49.01   59.17   58.55   61.59   59.56   61.48   57.14   57.80   59.07   62.12   59.85   61.41   60.58   60.15   62.38   61.65   63.28   60.34   61.98   63.12   61.71   62.37   62.88   60.34   55.42   55.10   58.80   60.68   58.07   57.73   58.31   64.25   60.49   60.87   65.53   60.91   61.93   59.80   59.16   58.44   58.40   60.67   55.16   55.33   54.31   55.05   60.82   59.56   61.11   81.15  0   62.17   61.24   62.02   64.58   65.13   65.53   67.80
27.74   47.52   43.28   47.06   42.41   51.28   48.59   47.36   46.15   47.29   53.47   54.81   55.77   59.65   57.43   58.42   61.27   62.94   60.25   57.25   57.87   56.35   51.33   61.06   59.95   60.90   58.35   61.50   58.21   61.41   60.67   60.79   62.95   57.30   59.95   60.19   59.86   58.82   61.14   58.54   62.81   59.56   59.55   59.70   59.70   62.59   53.90   54.16   57.78   59.29   59.43   59.14   62.65   68.82   67.55   62.35   63.86   66.43   68.59   67.15   54.31   57.25   54.64   62.31   55.03   54.29   57.79   56.41   65.18   64.13   58.35   61.87   62.17  0   59.95   60.76   60.43   63.94   67.46   65.39
25.77   44.91   41.54   46.08   44.12   48.45   48.06   43.08   45.96   44.72   49.26   51.91   54.30   55.94   55.69   56.44   58.99   58.38   57.78   56.25   55.64   55.38   49.14   59.27   54.07   60.43   56.39   63.30   58.48   60.24   60.77   62.22   63.14   60.11   58.70   60.49   61.74   56.25   61.14   57.56   60.84   58.94   59.80   61.71   61.46   59.48   52.26   53.33   56.37   58.35   55.11   56.39   59.47   64.76   64.81   59.05   66.83   60.14   63.64   64.06   55.87   55.70   58.25   59.23   55.69   54.55   61.43   61.27   64.76   66.27   62.71   60.00   61.24   59.95  0   65.11   68.32   64.75   69.59   65.80
29.85   47.27   42.22   46.47   44.28   48.71   45.99   44.62   44.84   44.11   56.76   51.31   55.50   52.58   52.58   51.84   59.09   58.73   54.68   53.85   54.36   51.54   48.90   58.35   55.24   60.38   53.59   59.41   54.90   56.97   57.63   57.43   58.58   57.02   58.17   58.60   57.45   57.11   60.89   56.10   58.62   60.05   55.78   58.44   57.18   60.86   51.90   51.79   56.03   55.53   53.68   54.31   57.89   62.23   62.23   58.91   63.92   58.53   61.00   59.41   53.52   52.33   53.61   55.13   52.01   51.13   60.29   60.80   65.32   62.65   63.98   60.53   62.02   60.76   65.11  0   69.74   65.47   64.72   66.51
29.85   45.69   43.53   47.30   46.83   48.59   51.03   46.04   47.10   45.86   52.72   53.37   54.55   56.19   54.95   55.45   61.01   60.91   58.77   56.50   58.21   56.41   53.81   59.02   60.00   62.56   55.69   63.79   57.99   58.60   59.37   61.71   61.18   60.11   60.58   62.10   61.80   61.96   61.39   58.44   64.29   63.39   60.05   61.71   60.45   60.87   54.33   56.52   57.89   58.01   57.55   58.21   59.38   64.03   65.29   61.39   67.55   63.10   63.70   64.15   55.09   55.18   55.67   58.46   54.77   53.54   62.35   64.69   67.15   65.62   64.20   66.67   64.58   60.43   68.32   69.74  0   69.54   68.37   69.83
28.57   49.87   46.52   48.04   43.98   48.71   45.99   43.33   44.19   45.48   53.47   52.90   54.79   57.43   57.92   57.18   60.00   60.41   62.22   60.50   57.18   55.64   52.09   59.76   60.29   61.17   56.55   63.05   59.21   61.07   60.64   59.70   61.67   59.55   60.39   64.79   61.56   61.17   64.11   58.92   62.81   62.65   61.06   62.22   60.96   60.39   52.30   54.01   56.90   57.91   56.17   56.66   58.35   64.16   63.35   60.05   63.35   61.93   64.73   65.77   54.83   55.70   56.19   58.21   53.52   53.03   59.90   61.30   63.86   61.02   62.65   64.25   65.13   63.94   64.75   65.47   69.54  0   67.40   69.54
29.26   48.83   43.28   45.95   46.19   50.38   50.26   44.95   47.01   45.68   55.45   54.88   56.51   57.92   57.43   58.17   61.52   61.93   61.48   58.00   60.66   58.12   51.57   60.24   58.80   63.22   60.15   65.13   62.32   63.33   62.65   64.76   67.55   62.36   62.07   64.25   64.65   62.53   63.61   60.20   65.52   64.94   60.80   64.23   62.72   63.57   57.93   57.45   60.58   62.74   60.10   61.30   61.39   69.76   65.21   61.22   67.64   64.83   65.45   65.62   58.49   57.25   59.54   61.54   57.43   56.57   60.98   63.16   66.99   63.64   63.64   68.54   65.53   67.46   69.59   64.72   68.37   67.40  0   76.40
31.12   48.56   44.53   48.04   45.95   50.00   50.39   45.38   47.98   46.23   56.93   54.83   57.49   59.16   58.66   58.91   61.52   62.44   61.98   60.25   57.69   56.15   52.09   62.93   61.50   63.83   60.19   64.53   61.18   64.65   62.77   65.74   65.85   64.04   64.06   64.55   65.45   63.94   64.11   60.64   67.49   67.57   61.81   63.48   62.72   63.99   58.60   59.08   63.37   64.96   62.56   63.68   61.99   69.88   64.32   64.34   68.93   65.47   69.08   66.99   57.70   56.48   56.96   59.74   55.28   53.79   61.84   64.76   66.27   65.13   64.20   68.12   67.80   65.39   65.80   66.51   69.83   69.54   76.40  0
