# Supplementary material for: On the origin of mitochondria: a multilayer network approach
Source: PeerJ. 2023 Jan 6;11:e14571. doi: 10.7717/peerj.14571 (PMC9828282; doi:10.7717/peerj.14571)
Supplement: Supplemental Information 6 — Identity matrices. [file peerj-11-14571-s006.zip › Identity Matrix/cox2_matriz_numbers]

0   45.33   47.19   48.43   47.06   49.17   29.70   34.14   33.90   33.57   32.84   34.08   27.36   34.46   29.84   31.54   32.03   30.36   34.68   31.12   32.22   32.28   34.44   32.21   32.18   33.21   33.58   40.41   37.30   36.33   35.53   37.70   34.55   46.20   31.27   33.83   31.50   35.56   31.40   30.45   33.72   37.14   39.02   35.95   28.98   29.30   32.56   34.87   29.30   33.85   30.68   30.97   32.86   31.58   32.85   32.18   34.33   30.83   33.33   37.01   37.25   36.61   33.21   35.91   32.48   31.70   31.27   34.34   40.97   35.74
45.33  0   51.32   58.87   46.09   48.91   31.40   30.42   33.45   32.38   35.58   35.16   32.26   36.65   31.87   34.68   34.26   35.37   32.92   36.82   34.03   36.00   37.88   33.10   35.83   32.59   33.72   34.31   33.89   35.00   37.98   35.98   35.27   43.72   33.33   34.60   35.86   35.04   36.43   32.54   33.20   33.60   35.89   35.95   28.42   30.71   33.46   32.43   30.86   31.47   32.08   34.20   31.32   34.68   29.28   31.42   30.74   32.31   33.20   33.07   32.56   34.24   31.68   36.58   34.98   33.07   32.69   35.52   37.89   34.62
47.19   51.32  0   58.98   46.30   48.28   31.82   33.21   34.50   34.50   30.27   34.62   31.15   36.19   31.50   33.59   34.77   33.73   31.85   38.11   36.51   32.95   35.55   34.38   29.41   36.25   31.91   36.51   34.44   33.88   34.65   37.34   32.94   43.48   31.78   34.88   30.43   35.14   33.72   32.16   30.86   35.89   34.94   33.74   29.43   32.33   34.68   33.07   28.46   31.10   33.72   33.59   32.21   33.73   30.74   31.69   31.78   30.56   32.28   38.19   36.61   38.58   35.14   31.91   34.11   32.17   32.30   34.88   38.33   33.46
48.43   58.87   58.98  0   47.84   48.31   32.93   35.77   37.41   36.90   33.97   37.40   30.22   36.48   35.25   31.28   31.71   33.88   31.51   36.29   34.44   35.45   34.63   30.14   30.77   32.08   35.94   35.90   34.76   35.90   32.81   39.32   34.52   38.59   35.34   37.85   36.82   37.19   41.30   36.51   36.18   37.13   36.86   34.18   26.59   33.72   36.29   38.65   36.58   37.60   35.02   37.31   33.98   37.24   31.35   31.30   32.93   31.33   33.74   41.63   40.24   38.37   37.94   34.55   34.92   33.33   31.33   41.70   39.21   38.55
47.06   46.09   46.30   47.84  0   50.55   29.04   33.33   32.78   31.06   31.73   31.06   29.35   33.97   29.66   34.87   37.16   36.59   35.48   39.00   37.39   32.06   31.39   33.11   32.33   35.51   32.61   37.30   35.66   40.41   38.97   41.39   36.30   47.54   31.14   30.77   29.30   32.82   32.95   30.23   32.70   37.65   38.96   40.50   29.90   26.79   29.77   32.58   30.11   32.69   31.62   30.43   31.65   38.71   35.93   33.46   33.96   33.96   33.96   37.79   39.16   39.31   30.88   39.47   36.86   37.08   33.70   34.34   40.97   34.33
49.17   48.91   48.28   48.31   50.55  0   31.89   32.62   35.31   34.66   35.58   36.76   30.18   35.20   30.80   33.60   32.40   29.27   33.06   33.19   32.77   35.40   34.22   31.12   28.85   35.32   33.46   33.05   36.55   34.31   33.85   36.55   35.02   42.62   31.52   31.27   30.77   34.00   32.16   33.73   31.89   33.20   36.07   33.06   30.66   28.52   33.99   31.64   29.43   31.98   34.48   32.45   33.33   36.59   30.12   32.95   33.20   32.68   32.94   35.18   34.25   33.60   29.46   32.81   33.98   32.81   31.64   34.90   34.36   34.77
29.70   31.40   31.82   32.93   29.04   31.89  0   42.16   43.01   40.42   47.00   38.97   33.11   42.12   43.58   38.55   35.29   38.76   35.77   41.43   38.21   40.28   46.13   38.11   39.03   37.93   48.35   44.09   45.67   44.71   41.85   38.82   40.98   44.09   40.15   44.32   37.04   43.48   41.95   41.89   38.58   35.20   38.10   37.60   33.69   43.93   42.53   43.94   36.53   40.30   46.21   44.24   40.41   38.31   33.96   39.61   39.26   40.53   38.58   41.06   41.73   42.91   39.27   42.07   41.24   41.64   42.01   45.49   45.58   45.19
34.14   30.42   33.21   35.77   33.33   32.62   42.16  0   55.14   54.29   42.86   40.88   40.13   41.54   43.11   32.95   31.09   35.32   34.51   36.33   38.08   45.92   42.45   36.79   36.86   38.27   44.96   42.29   41.11   42.91   38.10   44.44   38.46   46.49   39.03   40.59   38.64   42.38   46.62   40.54   41.51   36.84   38.00   36.93   30.66   42.70   44.79   45.63   39.49   43.41   43.32   42.29   42.61   42.45   40.89   37.50   37.59   36.98   43.94   45.98   44.53   47.31   47.06   41.57   43.54   40.15   37.59   47.92   43.36   52.22
33.90   33.45   34.50   37.41   32.78   35.31   43.01   55.14  0   63.04   44.98   44.81   40.13   45.19   46.32   36.50   35.34   35.60   35.18   38.27   39.24   51.36   48.19   40.51   40.51   36.46   47.48   45.02   45.42   45.24   38.83   42.63   40.81   48.09   40.89   42.44   40.53   44.40   41.67   41.86   44.11   31.30   36.95   36.25   31.60   41.54   46.51   48.47   40.66   38.46   47.46   44.77   44.13   39.75   38.58   41.83   41.51   37.88   47.74   44.62   43.56   46.12   47.99   45.32   44.85   41.67   41.42   46.79   42.67   50.37
33.57   32.38   34.50   36.90   31.06   34.66   40.42   54.29   63.04  0   47.58   44.07   41.53   46.67   47.37   35.36   35.71   36.00   35.97   41.56   41.35   50.85   46.38   38.33   40.15   38.46   50.72   48.21   46.61   45.63   40.29   41.83   43.38   52.46   40.15   45.76   39.77   45.15   42.05   44.96   43.73   31.71   38.55   37.08   31.14   44.69   49.42   46.77   42.70   43.08   45.13   43.17   47.16   38.93   40.67   46.97   40.98   40.75   50.00   44.06   43.40   45.95   47.08   48.51   45.79   43.40   44.40   49.25   43.11   49.45
32.84   35.58   30.27   33.97   31.73   35.58   47.00   42.86   44.98   47.58  0   44.15   38.99   43.56   44.11   36.92   34.98   34.90   33.86   36.84   38.37   43.75   49.63   41.91   38.17   38.06   48.51   43.90   45.71   43.09   42.26   43.09   41.29   43.55   39.62   42.37   41.25   41.31   42.53   41.27   42.31   36.59   42.04   35.39   33.46   42.54   44.57   41.54   38.81   39.53   45.93   44.12   44.49   41.30   38.26   40.47   42.58   44.40   43.97   38.19   41.41   42.91   42.59   43.19   41.60   40.94   45.17   48.62   44.93   48.06
34.08   35.16   34.62   37.40   31.06   36.76   38.97   40.88   44.81   44.07   44.15  0   36.75   45.49   40.68   36.78   37.69   37.45   34.54   38.84   38.66   46.01   49.24   41.06   42.15   39.92   44.11   42.91   50.00   45.34   43.07   45.97   40.07   45.95   39.78   40.75   41.54   39.36   40.93   38.89   37.23   36.29   40.32   35.42   34.60   38.32   42.47   43.13   37.86   42.02   46.27   43.64   46.62   40.82   35.32   46.72   44.11   38.85   46.43   43.75   42.58   47.66   40.23   45.10   44.15   43.46   45.08   45.74   43.30   47.08
27.36   32.26   31.15   30.22   29.35   30.18   33.11   40.13   40.13   41.53   38.99   36.75  0   38.81   38.54   33.46   34.70   35.97   37.11   41.87   39.17   47.84   40.93   36.48   35.38   38.04   38.33   38.98   38.58   38.43   36.33   40.39   37.50   48.39   31.76   33.92   32.61   33.45   36.50   32.14   34.07   33.73   34.78   36.82   30.51   37.76   38.06   37.87   30.66   36.86   37.37   39.04   33.44   36.73   31.94   38.26   38.49   35.36   40.07   38.11   37.55   40.30   38.44   39.93   38.14   36.86   36.11   41.16   42.41   40.14
34.46   36.65   36.19   36.48   33.97   35.20   42.12   41.54   45.19   46.67   43.56   45.49   38.81  0   43.70   38.75   39.55   36.22   38.98   41.06   41.91   43.96   46.44   44.65   44.98   45.42   45.96   48.59   47.79   44.80   44.73   48.19   44.20   49.73   42.35   43.85   45.67   44.37   45.14   43.70   45.31   38.49   39.00   37.13   31.32   41.29   44.94   47.98   44.02   41.15   46.90   47.13   42.27   40.42   37.92   46.28   45.72   38.49   46.80   48.21   43.82   46.61   41.04   45.63   42.70   45.77   44.37   49.22   44.59   45.10
29.84   31.87   31.50   35.25   29.66   30.80   43.58   43.11   46.32   47.37   44.11   40.68   38.54   43.70  0   39.62   36.94   37.70   34.90   40.41   41.42   44.48   49.26   40.57   41.03   41.67   45.26   43.48   41.90   43.70   40.00   42.29   41.42   50.27   40.30   42.86   40.00   43.35   40.93   41.73   39.77   39.42   38.93   37.24   31.62   41.51   44.44   45.85   35.74   39.38   45.69   43.45   42.86   39.67   36.40   43.20   43.08   37.89   43.08   41.63   40.31   45.67   46.04   46.74   46.97   44.40   42.37   47.49   48.66   46.56
31.54   34.68   33.59   31.28   34.87   33.60   38.55   32.95   36.50   35.36   36.92   36.78   33.46   38.75   39.62  0   68.40   60.08   60.77   63.60   61.22   40.37   38.11   41.79   46.99   41.80   42.01   49.00   46.22   48.81   46.84   45.24   42.97   51.08   34.62   38.91   34.92   37.12   41.67   30.86   35.57   39.17   40.25   41.42   33.84   38.64   40.32   42.97   37.25   37.80   39.45   42.25   38.10   39.26   39.84   44.58   44.36   43.50   38.89   41.94   41.53   44.35   36.54   42.69   43.41   48.45   46.51   42.63   51.12   45.67
32.03   34.26   34.77   31.71   37.16   32.40   35.29   31.09   35.34   35.71   34.98   37.69   34.70   39.55   36.94   68.40  0   58.91   59.30   62.55   60.57   38.11   37.45   40.38   43.07   45.59   41.35   48.19   48.19   50.40   42.80   46.99   39.54   54.30   34.50   36.02   31.75   36.33   37.35   32.27   33.85   40.42   39.00   43.93   29.77   35.74   40.64   43.65   35.27   38.13   39.23   39.85   37.64   38.84   38.76   40.16   44.92   41.37   40.32   43.43   41.83   44.22   35.91   41.34   40.47   46.09   42.75   42.46   51.12   44.31
30.36   35.37   33.73   33.88   36.59   29.27   38.76   35.32   35.60   36.00   34.90   37.45   35.97   36.22   37.70   60.08   58.91  0   65.22   66.26   62.86   38.74   37.94   46.22   47.01   44.98   41.60   45.71   45.08   48.98   47.39   44.90   44.76   50.54   35.25   36.59   31.84   31.73   37.65   32.65   34.41   42.08   41.42   43.10   34.15   38.96   43.33   44.40   35.92   39.34   40.73   41.20   37.65   42.15   41.06   40.68   46.50   41.74   36.36   45.27   42.39   43.21   36.99   48.15   44.03   48.56   44.86   43.80   50.67   45.68
34.68   32.92   31.85   31.51   35.48   33.06   35.77   34.51   35.18   35.97   33.86   34.54   37.11   38.98   34.90   60.77   59.30   65.22  0   67.60   62.50   38.28   35.16   43.08   46.06   45.16   40.71   46.99   41.60   48.80   45.02   44.13   43.20   49.46   33.61   34.96   32.93   30.80   34.57   31.30   31.69   38.91   40.83   44.12   32.39   38.96   40.08   43.70   36.73   37.04   37.90   37.35   36.47   40.17   37.80   42.24   48.56   42.02   40.08   42.50   43.33   44.17   34.96   39.92   41.15   48.56   46.50   42.15   49.09   43.21
31.12   36.82   38.11   36.29   39.00   33.19   41.43   36.33   38.27   41.56   36.84   38.84   41.87   41.06   40.41   63.60   62.55   66.26   67.60  0   73.75   45.12   39.02   45.71   47.97   48.16   42.68   50.82   48.98   51.02   48.78   48.76   46.94   51.61   38.40   38.66   35.83   38.02   40.93   38.91   39.66   40.85   44.49   46.81   34.02   39.51   43.72   44.40   40.42   38.91   42.56   43.62   40.16   42.55   40.66   44.16   49.58   44.02   40.76   45.76   45.34   47.03   39.42   45.38   44.96   48.32   47.48   43.88   50.23   44.96
32.22   34.03   36.51   34.44   37.39   32.77   38.21   38.08   39.24   41.35   38.37   38.66   39.17   41.91   41.42   61.22   60.57   62.86   62.50   73.75  0   42.50   40.42   47.08   46.86   47.70   42.92   47.66   47.44   48.94   45.61   47.23   45.38   51.08   38.89   42.13   38.46   38.98   41.35   38.72   40.51   43.53   44.59   45.26   35.74   38.33   41.99   42.67   38.40   39.83   41.77   43.93   40.16   47.86   42.98   42.98   45.96   43.16   42.13   46.38   45.11   45.53   41.60   43.40   42.55   48.51   47.66   45.30   51.57   48.09
32.28   36.00   32.95   35.45   32.06   35.40   40.28   45.92   51.36   50.85   43.75   46.01   47.84   43.96   44.48   40.37   38.11   38.74   38.28   45.12   42.50  0   49.29   39.61   44.20   40.14   48.78   49.21   51.57   48.24   39.58   48.63   43.48   53.23   38.41   40.36   41.13   44.00   41.15   41.22   39.77   37.60   40.73   41.60   30.67   41.94   46.15   48.29   41.16   47.13   44.48   44.01   42.36   44.81   41.11   42.86   41.57   40.98   45.49   48.06   48.28   53.12   42.60   45.69   44.60   47.17   41.03   49.44   49.33   49.82
34.44   37.88   35.55   34.63   31.39   34.22   46.13   42.45   48.19   46.38   49.63   49.24   40.93   46.44   49.26   38.11   37.45   37.94   35.16   39.02   40.42   49.29  0   42.14   44.85   42.91   58.63   44.49   48.03   47.06   41.09   45.85   46.35   54.84   41.29   41.95   42.13   44.96   44.75   44.80   41.63   40.42   41.56   39.92   34.31   42.32   43.70   42.80   40.37   41.96   49.07   48.90   45.59   44.40   41.13   41.90   47.66   38.28   48.64   44.66   46.46   50.99   44.87   48.63   49.05   43.14   45.00   50.99   47.09   49.03
32.21   33.10   34.38   30.14   33.11   31.12   38.11   36.79   40.51   38.33   41.91   41.06   36.48   44.65   40.57   41.79   40.38   46.22   43.08   45.71   47.08   39.61   42.14  0   46.91   46.83   42.71   45.06   46.03   44.66   47.18   52.57   45.85   55.38   34.08   35.71   36.36   41.98   38.82   35.18   39.61   40.17   42.50   42.86   34.58   40.73   42.69   41.44   35.79   42.02   41.45   39.71   44.84   44.17   41.13   45.35   50.57   44.66   43.85   42.35   40.93   42.69   40.07   49.81   46.15   46.95   47.57   45.95   51.57   48.30
32.18   35.83   29.41   30.77   32.33   28.85   39.03   36.86   40.51   40.15   38.17   42.15   35.38   44.98   41.03   46.99   43.07   47.01   46.06   47.97   46.86   44.20   44.85   46.91  0   45.15   44.40   51.18   48.82   49.80   54.55   54.72   50.37   56.99   36.68   41.76   38.58   38.85   41.02   34.52   36.33   39.50   42.32   41.95   34.21   38.93   44.76   47.39   40.38   45.14   47.29   47.51   41.42   40.59   44.36   50.62   52.14   48.19   45.45   45.82   43.03   46.22   43.63   49.80   50.78   51.17   52.73   47.64   54.30   49.02
33.21   32.59   36.25   32.08   35.51   35.32   37.93   38.27   36.46   38.46   38.06   39.92   38.04   45.42   41.67   41.80   45.59   44.98   45.16   48.16   47.70   40.14   42.91   46.83   45.15  0   45.29   51.20   52.00   50.20   49.45   51.20   50.36   54.84   35.41   36.92   37.25   36.00   40.24   40.08   38.40   44.92   42.68   43.40   36.53   38.22   42.11   42.00   39.31   42.40   43.35   43.56   41.22   46.41   41.54   43.92   47.79   46.83   44.58   51.41   48.40   49.40   41.02   44.94   46.48   46.77   48.22   45.93   50.68   44.84
33.58   33.72   31.91   35.94   32.61   33.46   48.35   44.96   47.48   50.72   48.51   44.11   38.33   45.96   45.26   42.01   41.35   41.60   40.71   42.68   42.92   48.78   58.63   42.71   44.40   45.29  0   48.82   50.39   48.24   42.51   45.10   46.79   56.45   40.07   44.74   37.65   40.91   45.70   45.67   42.97   40.17   41.74   41.18   33.09   47.41   48.82   48.24   46.44   40.31   48.12   45.52   47.43   44.17   40.46   43.82   45.38   45.10   50.97   47.22   52.57   50.00   43.98   54.12   50.56   45.56   45.45   52.76   47.32   50.97
40.41   34.31   36.51   35.90   37.30   33.05   44.09   42.29   45.02   48.21   43.90   42.91   38.98   48.59   43.48   49.00   48.19   45.71   46.99   50.82   47.66   49.21   44.49   45.06   51.18   51.20   48.82  0   65.22   64.96   53.15   55.60   49.21   57.84   43.33   46.28   41.22   42.34   46.44   41.08   42.50   42.37   47.90   44.68   41.39   50.41   52.61   53.68   44.44   45.61   51.24   46.91   51.21   42.55   51.44   53.48   50.00   49.37   50.63   53.78   54.20   56.30   49.79   49.17   50.83   53.97   50.42   51.25   55.71   53.33
37.30   33.89   34.44   34.76   35.66   36.55   45.67   41.11   45.42   46.61   45.71   50.00   38.58   47.79   41.90   46.22   48.19   45.08   41.60   48.98   47.44   51.57   48.03   46.03   48.82   52.00   50.39   65.22  0   79.13   50.39   53.60   50.00   56.76   40.00   44.63   42.04   41.94   46.22   40.25   44.35   41.28   47.90   43.16   36.07   45.04   52.40   49.57   43.62   45.61   52.07   48.15   49.19   48.29   49.38   51.97   51.67   46.61   46.86   51.26   51.68   52.94   45.23   47.08   51.25   51.05   50.83   50.00   50.46   52.08
36.33   35.00   33.88   35.90   40.41   34.31   44.71   42.91   45.24   45.63   43.09   45.34   38.43   44.80   43.70   48.81   50.40   48.98   48.80   51.02   48.94   48.24   47.06   44.66   49.80   50.20   48.24   64.96   79.13  0   49.41   53.39   50.20   56.22   41.08   41.98   41.46   38.96   46.03   37.60   42.92   44.92   51.46   47.23   36.33   44.44   51.30   48.48   41.39   43.33   49.38   45.90   45.78   49.79   47.13   48.26   52.70   46.84   47.92   52.72   53.14   52.72   45.87   48.13   50.21   49.58   50.21   52.28   50.68   51.45
35.53   37.98   34.65   32.81   38.97   33.85   41.85   38.10   38.83   40.29   42.26   43.07   36.33   44.73   40.00   46.84   42.80   47.39   45.02   48.78   45.61   39.58   41.09   47.18   54.55   49.45   42.51   53.15   50.39   49.41  0   54.12   50.18   58.60   40.67   41.22   39.44   37.97   44.66   38.04   41.50   41.10   44.35   41.28   37.36   40.60   40.80   49.00   36.88   46.09   45.25   43.77   44.53   45.57   42.64   47.18   49.22   49.21   47.04   47.79   48.80   47.39   42.91   49.80   46.84   50.77   50.00   46.03   55.20   51.36
37.70   35.98   37.34   39.32   41.39   36.55   38.82   44.44   42.63   41.83   43.09   45.97   40.39   48.19   42.29   45.24   46.99   44.90   44.13   48.76   47.23   48.63   45.85   52.57   54.72   51.20   45.10   55.60   53.60   53.39   54.12  0   50.39   60.87   38.91   41.08   38.93   44.35   46.03   36.67   40.83   49.15   49.15   47.21   38.52   40.33   45.49   47.86   41.74   47.92   51.04   49.59   45.38   47.86   44.81   50.22   55.23   42.80   48.32   49.16   49.58   50.84   43.15   48.12   52.30   52.10   53.14   51.46   53.21   54.20
34.55   35.27   32.94   34.52   36.30   35.02   40.98   38.46   40.81   43.38   41.29   40.07   37.50   44.20   41.42   42.97   39.54   44.76   43.20   46.94   45.38   43.48   46.35   45.85   50.37   50.36   46.79   49.21   50.00   50.20   50.18   50.39  0   61.62   38.43   40.54   38.40   38.95   40.08   37.74   38.10   42.37   44.77   42.13   36.33   40.54   43.50   40.49   38.40   40.70   43.85   42.53   41.45   48.10   41.70   47.77   43.41   45.59   44.05   46.59   44.00   45.38   40.15   45.60   45.69   50.78   49.81   43.70   52.04   48.44
46.20   43.72   43.48   38.59   47.54   42.62   44.09   46.49   48.09   52.46   43.55   45.95   48.39   49.73   50.27   51.08   54.30   50.54   49.46   51.61   51.08   53.23   54.84   55.38   56.99   54.84   56.45   57.84   56.76   56.22   58.60   60.87   61.62  0   46.11   48.62   42.22   48.90   45.90   44.51   44.26   46.11   52.22   48.89   38.89   49.46   55.11   50.28   45.90   52.22   50.83   50.27   52.43   47.78   51.11   51.11   51.11   48.33   52.22   52.78   51.67   53.33   48.07   55.56   52.22   53.89   52.22   52.78   58.33   57.22
31.27   33.33   31.78   35.34   31.14   31.52   40.15   39.03   40.89   40.15   39.62   39.78   31.76   42.35   40.30   34.62   34.50   35.25   33.61   38.40   38.89   38.41   41.29   34.08   36.68   35.41   40.07   43.33   40.00   41.08   40.67   38.91   38.43   46.11  0   53.56   52.16   47.67   54.35   53.95   56.73   35.86   41.25   38.84   31.45   38.81   34.70   36.26   35.79   40.96   42.55   37.91   36.63   35.89   33.10   36.22   36.75   35.23   41.20   40.46   40.23   40.08   39.44   40.30   34.15   37.23   36.18   40.66   43.17   41.48
33.83   34.60   34.88   37.85   30.77   31.27   44.32   40.59   42.44   45.76   42.37   40.75   33.92   43.85   42.86   38.91   36.02   36.59   34.96   38.66   42.13   40.36   41.95   35.71   41.76   36.92   44.74   46.28   44.63   41.98   41.22   41.08   40.54   48.62   53.56  0   54.51   55.40   55.60   52.94   56.36   35.71   39.15   35.39   35.46   40.99   40.30   40.29   38.03   46.04   43.68   41.01   41.70   38.15   35.66   39.22   37.87   40.98   39.93   41.06   41.60   44.11   40.29   40.89   39.27   38.43   39.71   43.33   42.54   43.70
31.50   35.86   30.43   36.82   29.30   30.77   37.04   38.64   40.53   39.77   41.25   41.54   32.61   45.67   40.00   34.92   31.75   31.84   32.93   35.83   38.46   41.13   42.13   36.36   38.58   37.25   37.65   41.22   42.04   41.46   39.44   38.93   38.40   42.22   52.16   54.51  0   56.38   53.93   54.44   60.15   35.06   37.35   34.30   30.97   37.22   38.10   38.82   36.43   45.14   39.77   41.83   38.10   37.10   32.58   37.66   37.36   36.58   38.02   37.11   38.04   39.06   43.56   36.74   36.36   39.62   40.53   38.72   41.41   40.30
35.56   35.04   35.14   37.19   32.82   34.00   43.48   42.38   44.40   45.15   41.31   39.36   33.45   44.37   43.35   37.12   36.33   31.73   30.80   38.02   38.98   44.00   44.96   41.98   38.85   36.00   40.91   42.34   41.94   38.96   37.97   44.35   38.95   48.90   47.67   55.40   56.38  0   54.64   58.17   57.71   34.13   37.98   37.19   31.75   36.75   43.13   42.26   39.72   40.91   44.07   44.85   37.79   37.50   34.78   40.17   36.62   35.16   41.83   41.02   42.35   42.58   42.96   39.62   38.71   39.55   37.88   41.91   42.73   44.91
31.40   36.43   33.72   41.30   32.95   32.16   41.95   46.62   41.67   42.05   42.53   40.93   36.50   45.14   40.93   41.67   37.35   37.65   34.57   40.93   41.35   41.15   44.75   38.82   41.02   40.24   45.70   46.44   46.22   46.03   44.66   46.03   40.08   45.90   54.35   55.60   53.93   54.64  0   53.96   58.97   38.65   37.70   38.84   35.23   39.58   39.33   41.85   36.52   43.58   46.69   44.48   40.83   38.71   39.46   40.08   37.26   36.92   42.86   44.96   46.51   46.90   43.13   40.23   41.83   39.77   39.46   41.98   43.61   46.74
30.45   32.54   32.16   36.51   30.23   33.73   41.89   40.54   41.86   44.96   41.27   38.89   32.14   43.70   41.73   30.86   32.27   32.65   31.30   38.91   38.72   41.22   44.80   35.18   34.52   40.08   45.67   41.08   40.25   37.60   38.04   36.67   37.74   44.51   53.95   52.94   54.44   58.17   53.96  0   63.31   32.40   35.18   33.88   33.59   34.78   40.38   38.55   39.86   39.15   44.23   42.42   37.67   35.89   32.83   35.29   34.32   35.61   39.69   43.20   43.60   43.60   44.07   36.29   34.94   37.02   33.21   40.75   39.21   38.37
33.72   33.20   30.86   36.18   32.70   31.89   38.58   41.51   44.11   43.73   42.31   37.23   34.07   45.31   39.77   35.57   33.85   34.41   31.69   39.66   40.51   39.77   41.63   39.61   36.33   38.40   42.97   42.50   44.35   42.92   41.50   40.83   38.10   44.26   56.73   56.36   60.15   57.71   58.97   63.31  0   36.80   41.20   37.60   31.68   38.13   41.57   39.41   35.94   42.58   43.77   42.80   44.29   36.69   36.29   36.44   36.64   37.21   41.47   40.62   43.75   43.36   46.74   41.15   37.02   40.15   38.85   40.61   44.05   43.46
37.14   33.60   35.89   37.13   37.65   33.20   35.20   36.84   31.30   31.71   36.59   36.29   33.73   38.49   39.42   39.17   40.42   42.08   38.91   40.85   43.53   37.60   40.42   40.17   39.50   44.92   40.17   42.37   41.28   44.92   41.10   49.15   42.37   46.11   35.86   35.71   35.06   34.13   38.65   32.40   36.80  0   53.75   54.10   33.73   35.86   38.02   37.96   32.41   37.40   38.49   39.92   35.43   41.53   38.10   36.55   39.04   37.05   39.04   42.57   40.96   40.96   37.30   40.24   42.46   42.57   43.25   41.04   44.69   44.84
39.02   35.89   34.94   36.86   38.96   36.07   38.10   38.00   36.95   38.55   42.04   40.32   34.78   39.00   38.93   40.25   39.00   41.42   40.83   44.49   44.59   40.73   41.56   42.50   42.32   42.68   41.74   47.90   47.90   51.46   44.35   49.15   44.77   52.22   41.25   39.15   37.35   37.98   37.70   35.18   41.20   53.75  0   66.67   33.46   34.90   41.32   38.78   33.98   37.85   42.80   38.76   41.31   44.13   37.35   40.08   41.02   40.39   39.45   44.49   45.06   42.13   35.02   39.45   36.96   38.74   40.86   44.36   44.25   45.53
35.95   35.95   33.74   34.18   40.50   33.06   37.60   36.93   36.25   37.08   35.39   35.42   36.82   37.13   37.24   41.42   43.93   43.10   44.12   46.81   45.26   41.60   39.92   42.86   41.95   43.40   41.18   44.68   43.16   47.23   41.28   47.21   42.13   48.89   38.84   35.39   34.30   37.19   38.84   33.88   37.60   54.10   66.67  0   34.84   35.66   40.51   39.08   34.57   35.15   44.86   42.62   40.57   45.49   37.30   37.39   43.03   38.27   41.15   42.80   44.03   41.56   36.48   42.21   40.98   37.70   43.03   40.33   45.13   44.26
28.98   28.42   29.43   26.59   29.90   30.66   33.69   30.66   31.60   31.14   33.46   34.60   30.51   31.32   31.62   33.84   29.77   34.15   32.39   34.02   35.74   30.67   34.31   34.58   34.21   36.53   33.09   41.39   36.07   36.33   37.36   38.52   36.33   38.89   31.45   35.46   30.97   31.75   35.23   33.59   31.68   33.73   33.46   34.84  0   32.06   37.55   36.50   31.47   31.85   36.86   33.79   34.58   37.60   39.44   42.75   37.37   38.35   33.69   33.33   35.53   32.46   38.06   35.48   36.64   41.01   34.97   36.10   42.98   40.85
29.30   30.71   32.33   33.72   26.79   28.52   43.93   42.70   41.54   44.69   42.54   38.32   37.76   41.29   41.51   38.64   35.74   38.96   38.96   39.51   38.33   41.94   42.32   40.73   38.93   38.22   47.41   50.41   45.04   44.44   40.60   40.33   40.54   49.46   38.81   40.99   37.22   36.75   39.58   34.78   38.13   35.86   34.90   35.66   32.06  0   54.20   54.83   39.80   40.89   46.90   44.56   38.82   38.40   38.24   39.46   38.93   37.92   43.87   46.04   44.19   46.24   42.35   42.18   43.97   40.65   38.41   45.62   46.05   50.00
32.56   33.46   34.68   36.29   29.77   33.99   42.53   44.79   46.51   49.42   44.57   42.47   38.06   44.94   44.44   40.32   40.64   43.33   40.08   43.72   41.99   46.15   43.70   42.69   44.76   42.11   48.82   52.61   52.40   51.30   40.80   45.49   43.50   55.11   34.70   40.30   38.10   43.13   39.33   40.38   41.57   38.02   41.32   40.51   37.55   54.20  0   65.85   41.52   44.75   49.26   48.91   42.45   41.74   39.15   42.52   41.29   41.31   46.09   48.62   46.48   47.64   48.31   44.62   40.82   43.13   41.00   49.42   47.06   54.41
34.87   32.43   33.07   38.65   32.58   31.64   43.94   45.63   48.47   46.77   41.54   43.13   37.87   47.98   45.85   42.97   43.65   44.40   43.70   44.40   42.67   48.29   42.80   41.44   47.39   42.00   48.24   53.68   49.57   48.48   49.00   47.86   40.49   50.28   36.26   40.29   38.82   42.26   41.85   38.55   39.41   37.96   38.78   39.08   36.50   54.83   65.85  0   44.68   45.77   49.64   48.20   41.34   41.80   39.31   43.58   41.95   41.60   45.56   49.61   49.81   52.14   48.52   42.97   42.96   46.79   42.05   51.15   49.55   55.68
29.30   30.86   28.46   36.58   30.11   29.43   36.53   39.49   40.66   42.70   38.81   37.86   30.66   44.02   35.74   37.25   35.27   35.92   36.73   40.42   38.40   41.16   40.37   35.79   40.38   39.31   46.44   44.44   43.62   41.39   36.88   41.74   38.40   45.90   35.79   38.03   36.43   39.72   36.52   39.86   35.94   32.41   33.98   34.57   31.47   39.80   41.52   44.68  0   42.70   40.75   42.52   35.62   33.73   39.21   38.70   37.41   34.78   40.51   43.61   42.91   41.51   39.93   37.09   38.16   39.26   37.86   49.45   41.67   44.77
33.85   31.47   31.10   37.60   32.69   31.98   40.30   43.41   38.46   43.08   39.53   42.02   36.86   41.15   39.38   37.80   38.13   39.34   37.04   38.91   39.83   47.13   41.96   42.02   45.14   42.40   40.31   45.61   45.61   43.33   46.09   47.92   40.70   52.22   40.96   46.04   45.14   40.91   43.58   39.15   42.58   37.40   37.85   35.15   31.85   40.89   44.75   45.77   42.70  0   43.66   42.22   43.37   38.78   37.50   39.84   39.05   41.20   41.51   46.36   48.85   49.81   46.93   39.62   38.10   42.11   41.97   50.56   43.50   51.31
30.68   32.08   33.72   35.02   31.62   34.48   46.21   43.32   47.46   45.13   45.93   46.27   37.37   46.90   45.69   39.45   39.23   40.73   37.90   42.56   41.77   44.48   49.07   41.45   47.29   43.35   48.12   51.24   52.07   49.38   45.25   51.04   43.85   50.83   42.55   43.68   39.77   44.07   46.69   44.23   43.77   38.49   42.80   44.86   36.86   46.90   49.26   49.64   40.75   43.66  0   61.64   47.83   44.58   40.28   41.04   44.53   39.71   53.65   46.64   49.45   51.69   42.25   48.91   43.31   45.76   48.20   48.16   47.37   48.93
30.97   34.20   33.59   37.31   30.43   32.45   44.24   42.29   44.77   43.17   44.12   43.64   39.04   47.13   43.45   42.25   39.85   41.20   37.35   43.62   43.93   44.01   48.90   39.71   47.51   43.56   45.52   46.91   48.15   45.90   43.77   49.59   42.53   50.27   37.91   41.01   41.83   44.85   44.48   42.42   42.80   39.92   38.76   42.62   33.79   44.56   48.91   48.20   42.52   42.22   61.64  0   44.30   42.40   39.01   38.43   46.01   40.65   49.45   50.19   45.96   49.25   40.56   44.57   43.36   42.86   46.79   48.54   49.56   50.89
32.86   31.32   32.21   33.98   31.65   33.33   40.41   42.61   44.13   47.16   44.49   46.62   33.44   42.27   42.86   38.10   37.64   37.65   36.47   40.16   40.16   42.36   45.59   44.84   41.42   41.22   47.43   51.21   49.19   45.78   44.53   45.38   41.45   52.43   36.63   41.70   38.10   37.79   40.83   37.67   44.29   35.43   41.31   40.57   34.58   38.82   42.45   41.34   35.62   43.37   47.83   44.30  0   41.20   39.18   45.21   48.29   43.21   48.54   44.03   47.41   49.63   42.37   46.95   42.12   44.52   42.62   46.83   52.19   46.98
31.58   34.68   33.73   37.24   38.71   36.59   38.31   42.45   39.75   38.93   41.30   40.82   36.73   40.42   39.67   39.26   38.84   42.15   40.17   42.55   47.86   44.81   44.40   44.17   40.59   46.41   44.17   42.55   48.29   49.79   45.57   47.86   48.10   47.78   35.89   38.15   37.10   37.50   38.71   35.89   36.69   41.53   44.13   45.49   37.60   38.40   41.74   41.80   33.73   38.78   44.58   42.40   41.20  0   38.40   39.58   42.80   42.17   43.78   47.39   46.59   44.98   43.20   47.20   43.60   45.20   47.20   41.37   50.88   46.00
32.85   29.28   30.74   31.35   35.93   30.12   33.96   40.89   38.58   40.67   38.26   35.32   31.94   37.92   36.40   39.84   38.76   41.06   37.80   40.66   42.98   41.11   41.13   41.13   44.36   41.54   40.46   51.44   49.38   47.13   42.64   44.81   41.70   51.11   33.10   35.66   32.58   34.78   39.46   32.83   36.29   38.10   37.35   37.30   39.44   38.24   39.15   39.31   39.21   37.50   40.28   39.01   39.18   38.40  0   52.12   42.70   43.82   41.54   40.67   41.04   42.32   41.67   43.70   44.41   48.72   45.02   39.93   51.75   47.84
32.18   31.42   31.69   31.30   33.46   32.95   39.61   37.50   41.83   46.97   40.47   46.72   38.26   46.28   43.20   44.58   40.16   40.68   42.24   44.16   42.98   42.86   41.90   45.35   50.62   43.92   43.82   53.48   51.97   48.26   47.18   50.22   47.77   51.11   36.22   39.22   37.66   40.17   40.08   35.29   36.44   36.55   40.08   37.39   42.75   39.46   42.52   43.58   38.70   39.84   41.04   38.43   45.21   39.58   52.12  0   46.85   52.87   46.67   44.27   38.52   43.82   43.89   43.53   50.00   55.51   50.78   45.63   50.00   50.00
34.33   30.74   31.78   32.93   33.96   33.20   39.26   37.59   41.51   40.98   42.58   44.11   38.49   45.72   43.08   44.36   44.92   46.50   48.56   49.58   45.96   41.57   47.66   50.57   52.14   47.79   45.38   50.00   51.67   52.70   49.22   55.23   43.41   51.11   36.75   37.87   37.36   36.62   37.26   34.32   36.64   39.04   41.02   43.03   37.37   38.93   41.29   41.95   37.41   39.05   44.53   46.01   48.29   42.80   42.70   46.85  0   40.70   47.79   43.82   44.98   47.01   41.61   51.81   40.29   47.48   47.40   44.60   54.39   50.18
30.83   32.31   30.56   31.33   33.96   32.68   40.53   36.98   37.88   40.75   44.40   38.85   35.36   38.49   37.89   43.50   41.37   41.74   42.02   44.02   43.16   40.98   38.28   44.66   48.19   46.83   45.10   49.37   46.61   46.84   49.21   42.80   45.59   48.33   35.23   40.98   36.58   35.16   36.92   35.61   37.21   37.05   40.39   38.27   38.35   37.92   41.31   41.60   34.78   41.20   39.71   40.65   43.21   42.17   43.82   52.87   40.70  0   40.22   45.72   45.59   43.82   39.16   43.54   44.52   52.81   46.13   42.65   53.51   47.10
33.33   33.20   32.28   33.74   33.96   32.94   38.58   43.94   47.74   50.00   43.97   46.43   40.07   46.80   43.08   38.89   40.32   36.36   40.08   40.76   42.13   45.49   48.64   43.85   45.45   44.58   50.97   50.63   46.86   47.92   47.04   48.32   44.05   52.22   41.20   39.93   38.02   41.83   42.86   39.69   41.47   39.04   39.45   41.15   33.69   43.87   46.09   45.56   40.51   41.51   53.65   49.45   48.54   43.78   41.54   46.67   47.79   40.22  0   47.74   48.69   51.71   46.95   52.73   49.46   45.52   47.48   50.00   48.25   51.99
37.01   33.07   38.19   41.63   37.79   35.18   41.06   45.98   44.62   44.06   38.19   43.75   38.11   48.21   41.63   41.94   43.43   45.27   42.50   45.76   46.38   48.06   44.66   42.35   45.82   51.41   47.22   53.78   51.26   52.72   47.79   49.16   46.59   52.78   40.46   41.06   37.11   41.02   44.96   43.20   40.62   42.57   44.49   42.80   33.33   46.04   48.62   49.61   43.61   46.36   46.64   50.19   44.03   47.39   40.67   44.27   43.82   45.72   47.74  0   65.56   67.91   44.65   46.27   45.93   50.38   46.27   49.06   52.63   47.21
37.25   32.56   36.61   40.24   39.16   34.25   41.73   44.53   43.56   43.40   41.41   42.58   37.55   43.82   40.31   41.53   41.83   42.39   43.33   45.34   45.11   48.28   46.46   40.93   43.03   48.40   52.57   54.20   51.68   53.14   48.80   49.58   44.00   51.67   40.23   41.60   38.04   42.35   46.51   43.60   43.75   40.96   45.06   44.03   35.53   44.19   46.48   49.81   42.91   48.85   49.45   45.96   47.41   46.59   41.04   38.52   44.98   45.59   48.69   65.56  0   70.15   45.26   47.41   44.32   45.11   43.49   46.82   54.39   48.53
36.61   34.24   38.58   38.37   39.31   33.60   42.91   47.31   46.12   45.95   42.91   47.66   40.30   46.61   45.67   44.35   44.22   43.21   44.17   47.03   45.53   53.12   50.99   42.69   46.22   49.40   50.00   56.30   52.94   52.72   47.39   50.84   45.38   53.33   40.08   44.11   39.06   42.58   46.90   43.60   43.36   40.96   42.13   41.56   32.46   46.24   47.64   52.14   41.51   49.81   51.69   49.25   49.63   44.98   42.32   43.82   47.01   43.82   51.71   67.91   70.15  0   44.98   43.98   48.13   50.94   46.42   48.86   53.51   50.56
33.21   31.68   35.14   37.94   30.88   29.46   39.27   47.06   47.99   47.08   42.59   40.23   38.44   41.04   46.04   36.54   35.91   36.99   34.96   39.42   41.60   42.60   44.87   40.07   43.63   41.02   43.98   49.79   45.23   45.87   42.91   43.15   40.15   48.07   39.44   40.29   43.56   42.96   43.13   44.07   46.74   37.30   35.02   36.48   38.06   42.35   48.31   48.52   39.93   46.93   42.25   40.56   42.37   43.20   41.67   43.89   41.61   39.16   46.95   44.65   45.26   44.98  0   43.73   42.42   45.91   41.22   46.98   48.68   53.68
35.91   36.58   31.91   34.55   39.47   32.81   42.07   41.57   45.32   48.51   43.19   45.10   39.93   45.63   46.74   42.69   41.34   48.15   39.92   45.38   43.40   45.69   48.63   49.81   49.80   44.94   54.12   49.17   47.08   48.13   49.80   48.12   45.60   55.56   40.30   40.89   36.74   39.62   40.23   36.29   41.15   40.24   39.45   42.21   35.48   42.18   44.62   42.97   37.09   39.62   48.91   44.57   46.95   47.20   43.70   43.53   51.81   43.54   52.73   46.27   47.41   43.98   43.73  0   53.76   45.96   50.18   45.09   55.26   48.38
32.48   34.98   34.11   34.92   36.86   33.98   41.24   43.54   44.85   45.79   41.60   44.15   38.14   42.70   46.97   43.41   40.47   44.03   41.15   44.96   42.55   44.60   49.05   46.15   50.78   46.48   50.56   50.83   51.25   50.21   46.84   52.30   45.69   52.22   34.15   39.27   36.36   38.71   41.83   34.94   37.02   42.46   36.96   40.98   36.64   43.97   40.82   42.96   38.16   38.10   43.31   43.36   42.12   43.60   44.41   50.00   40.29   44.52   49.46   45.93   44.32   48.13   42.42   53.76  0   48.06   43.23   46.59   54.82   48.95
31.70   33.07   32.17   33.33   37.08   32.81   41.64   40.15   41.67   43.40   40.94   43.46   36.86   45.77   44.40   48.45   46.09   48.56   48.56   48.32   48.51   47.17   43.14   46.95   51.17   46.77   45.56   53.97   51.05   49.58   50.77   52.10   50.78   53.89   37.23   38.43   39.62   39.55   39.77   37.02   40.15   42.57   38.74   37.70   41.01   40.65   43.13   46.79   39.26   42.11   45.76   42.86   44.52   45.20   48.72   55.51   47.48   52.81   45.52   50.38   45.11   50.94   45.91   45.96   48.06  0   50.54   44.32   56.14   50.36
31.27   32.69   32.30   31.33   33.70   31.64   42.01   37.59   41.42   44.40   45.17   45.08   36.11   44.37   42.37   46.51   42.75   44.86   46.50   47.48   47.66   41.03   45.00   47.57   52.73   48.22   45.45   50.42   50.83   50.21   50.00   53.14   49.81   52.22   36.18   39.71   40.53   37.88   39.46   33.21   38.85   43.25   40.86   43.03   34.97   38.41   41.00   42.05   37.86   41.97   48.20   46.79   42.62   47.20   45.02   50.78   47.40   46.13   47.48   46.27   43.49   46.42   41.22   50.18   43.23   50.54  0   43.53   56.58   51.06
34.34   35.52   34.88   41.70   34.34   34.90   45.49   47.92   46.79   49.25   48.62   45.74   41.16   49.22   47.49   42.63   42.46   43.80   42.15   43.88   45.30   49.44   50.99   45.95   47.64   45.93   52.76   51.25   50.00   52.28   46.03   51.46   43.70   52.78   40.66   43.33   38.72   41.91   41.98   40.75   40.61   41.04   44.36   40.33   36.10   45.62   49.42   51.15   49.45   50.56   48.16   48.54   46.83   41.37   39.93   45.63   44.60   42.65   50.00   49.06   46.82   48.86   46.98   45.09   46.59   44.32   43.53  0   49.56   58.27
40.97   37.89   38.33   39.21   40.97   34.36   45.58   43.36   42.67   43.11   44.93   43.30   42.41   44.59   48.66   51.12   51.12   50.67   49.09   50.23   51.57   49.33   47.09   51.57   54.30   50.68   47.32   55.71   50.46   50.68   55.20   53.21   52.04   58.33   43.17   42.54   41.41   42.73   43.61   39.21   44.05   44.69   44.25   45.13   42.98   46.05   47.06   49.55   41.67   43.50   47.37   49.56   52.19   50.88   51.75   50.00   54.39   53.51   48.25   52.63   54.39   53.51   48.68   55.26   54.82   56.14   56.58   49.56  0   58.33
35.74   34.62   33.46   38.55   34.33   34.77   45.19   52.22   50.37   49.45   48.06   47.08   40.14   45.10   46.56   45.67   44.31   45.68   43.21   44.96   48.09   49.82   49.03   48.30   49.02   44.84   50.97   53.33   52.08   51.45   51.36   54.20   48.44   57.22   41.48   43.70   40.30   44.91   46.74   38.37   43.46   44.84   45.53   44.26   40.85   50.00   54.41   55.68   44.77   51.31   48.93   50.89   46.98   46.00   47.84   50.00   50.18   47.10   51.99   47.21   48.53   50.56   53.68   48.38   48.95   50.36   51.06   58.27   58.33  0
