# Supplementary material for: On the origin of mitochondria: a multilayer network approach
Source: PeerJ. 2023 Jan 6;11:e14571. doi: 10.7717/peerj.14571 (PMC9828282; doi:10.7717/peerj.14571)
Supplement: Supplemental Information 6 — Identity matrices. [file peerj-11-14571-s006.zip › Identity Matrix/cox3_matriz_numbers]

0   49.50   46.70   46.46   24.31   21.21   22.84   21.72   21.72   23.74   24.24   25.63   22.11   22.73   22.22   23.12   23.62   23.12   23.27   25.13   23.59   25.74   24.00   22.89   25.63   24.87   25.00   25.38   24.75   27.04   24.62   26.15   23.59   22.05   21.54   28.72   26.67   23.83   25.38   27.41   27.46   21.03   21.03   20.51   25.13   25.76   26.13   21.83   25.00   24.87   25.89   25.26   22.68   25.89   26.80   23.35   23.23   23.98   24.87   23.86   23.86
49.50  0   48.22   50.51   26.55   24.23   24.35   24.74   23.20   25.26   24.74   25.64   27.69   24.23   20.62   27.69   26.15   23.47   27.55   27.23   27.23   26.26   25.00   25.38   24.62   23.83   26.04   24.35   24.74   29.17   24.08   25.65   23.04   24.61   24.08   24.61   25.13   22.22   25.39   23.32   26.98   24.08   25.13   25.13   24.61   25.26   27.18   23.32   23.40   25.93   24.35   23.68   23.16   27.98   26.84   23.32   24.23   23.44   24.87   26.42   22.80
46.70   48.22  0   55.22   24.72   22.96   25.64   25.00   25.00   23.98   25.00   25.38   20.92   21.03   21.54   21.21   23.47   24.37   26.40   22.51   23.44   21.39   22.22   22.11   21.72   22.96   26.15   22.45   23.47   24.35   23.96   20.42   19.90   20.94   20.42   21.47   22.51   21.47   22.68   21.94   24.61   23.32   21.76   21.76   21.76   21.43   21.83   21.43   21.28   23.68   21.65   20.94   20.94   21.54   24.08   21.54   21.94   20.62   20.92   22.05   21.54
46.46   50.51   55.22  0   26.67   22.22   24.37   27.27   26.26   27.27   24.24   24.75   21.72   22.34   19.80   21.11   27.41   24.24   26.13   25.91   26.80   23.76   22.00   21.89   23.12   25.38   26.02   26.90   26.26   23.08   22.68   24.87   23.32   23.83   23.32   23.83   22.80   24.48   24.62   25.38   28.50   27.32   23.71   23.20   23.71   23.35   24.24   23.35   27.37   25.00   27.04   23.32   24.35   25.38   28.12   27.04   24.37   22.45   25.38   27.55   26.02
24.31   26.55   24.72   26.67  0   27.13   27.57   25.61   25.00   29.22   28.69   25.94   28.10   28.05   28.93   29.84   27.64   28.75   27.46   29.05   31.71   30.00   28.22   29.46   29.46   27.46   29.71   30.13   27.62   29.22   27.87   27.87   29.63   28.63   28.51   29.10   27.05   28.22   32.08   30.99   30.58   29.39   30.61   30.20   31.02   31.43   29.39   31.97   31.67   31.02   29.39   30.17   31.82   34.30   32.79   34.29   34.02   33.20   31.15   33.61   31.15
21.21   24.23   22.96   22.22   27.13  0   53.55   52.98   55.28   54.26   53.55   40.61   36.36   34.08   37.12   38.38   42.01   38.76   42.97   43.85   43.77   38.99   44.57   43.45   42.21   41.42   38.64   43.77   41.44   37.74   37.60   42.25   43.80   41.80   40.47   41.09   44.19   40.62   42.64   37.41   45.74   44.02   45.17   44.02   40.15   41.57   45.63   41.58   43.08   44.79   44.61   47.86   47.47   44.78   46.51   41.26   45.49   44.61   44.61   44.36   44.74
22.84   24.35   25.64   24.37   27.57   53.55  0   53.55   55.83   52.46   53.87   38.08   40.68   36.12   34.98   37.17   43.77   39.84   39.46   41.09   41.38   40.22   42.48   42.86   44.87   40.00   42.59   43.94   43.46   39.69   37.80   41.34   40.55   42.52   41.34   41.73   44.09   43.31   44.32   42.75   41.18   44.31   42.75   43.92   40.39   43.73   44.02   42.39   45.42   47.06   43.77   47.45   43.14   45.11   46.46   43.02   44.66   46.42   41.89   43.89   47.33
21.72   24.74   25.00   27.27   25.61   52.98   53.55  0   57.24   54.26   53.19   39.85   36.36   34.96   35.23   34.32   43.28   36.05   36.88   41.15   41.29   38.77   40.45   42.70   43.35   40.67   39.39   44.91   42.97   37.74   38.52   41.63   42.02   43.75   43.58   41.63   41.25   42.58   40.75   40.37   40.31   44.19   46.12   43.02   43.41   39.85   44.66   42.09   44.27   44.19   40.30   43.19   42.02   41.42   45.53   41.79   43.40   42.54   40.30   43.40   44.15
21.72   23.20   25.00   26.26   25.00   55.28   55.83   57.24  0   55.12   53.71   38.70   35.98   34.81   35.23   36.90   43.01   39.53   40.30   40.77   41.42   38.87   42.91   42.75   42.64   41.04   39.85   44.57   44.49   36.60   37.55   41.00   42.25   44.53   43.97   40.15   42.47   42.58   44.36   38.75   43.80   43.13   41.22   40.08   42.37   40.74   43.23   39.43   43.87   45.04   40.07   44.75   43.58   41.48   46.36   42.96   44.19   44.81   43.33   45.32   46.44
23.74   25.26   23.98   27.27   29.22   54.26   52.46   54.26   55.12  0   52.94   39.85   38.40   36.50   37.26   37.17   44.91   41.41   41.38   43.02   43.30   40.79   42.32   41.57   43.18   38.11   39.39   43.02   42.69   36.64   38.58   44.49   43.70   42.91   46.46   40.55   41.73   42.13   45.28   40.74   41.57   43.53   44.71   43.14   42.35   42.21   43.63   41.43   41.04   44.71   41.89   44.31   42.75   42.11   47.64   42.26   45.04   43.40   44.53   46.18   45.42
24.24   24.74   25.00   24.24   28.69   53.55   53.87   53.19   53.71   52.94  0   34.72   36.09   36.09   34.21   37.09   42.70   40.31   40.08   39.31   40.82   39.86   41.70   43.91   41.04   42.38   38.81   45.02   41.73   37.83   39.61   37.98   39.53   40.31   41.47   37.60   41.86   38.82   42.59   38.04   40.54   43.36   41.41   39.84   39.38   37.88   43.08   41.61   41.57   44.14   39.10   44.92   41.41   40.37   46.12   42.80   41.35   42.44   42.80   45.25   44.87
25.63   25.64   25.38   24.75   25.94   40.61   38.08   39.85   38.70   39.85   34.72  0   48.16   48.34   47.23   43.61   46.59   47.86   49.22   49.62   50.38   44.81   47.37   45.86   45.86   42.54   44.32   47.15   45.28   45.86   44.96   44.06   43.30   47.89   45.21   45.98   46.36   45.35   46.62   43.12   49.23   50.38   50.77   48.85   48.67   51.88   50.38   44.24   48.64   51.75   48.11   47.29   48.06   49.06   48.66   45.52   47.01   48.68   46.44   48.11   50.00
22.11   27.69   20.92   21.72   28.10   36.36   40.68   36.36   35.98   38.40   36.09   48.16  0   51.46   55.47   38.58   45.11   43.24   41.38   40.15   44.36   45.02   45.15   43.66   45.32   45.72   46.42   45.83   44.94   48.13   41.38   45.25   45.25   46.77   42.97   46.39   46.39   48.46   45.32   41.85   45.80   52.67   48.47   50.00   46.59   48.51   48.50   45.72   48.26   51.15   46.82   49.04   50.19   47.96   48.09   47.58   48.33   47.19   46.27   51.13   48.12
22.73   24.23   21.03   22.34   28.05   34.08   36.12   34.96   34.81   36.50   36.09   48.34   51.46  0   59.49   43.45   42.75   46.33   43.89   44.91   45.49   40.21   44.61   45.72   46.07   41.11   45.86   43.77   46.64   40.37   42.22   40.29   44.53   42.21   42.80   42.11   42.11   46.54   45.32   42.96   44.11   46.13   43.82   45.69   45.99   43.53   43.84   45.96   46.54   46.49   43.07   47.71   46.56   42.75   47.43   45.96   45.96   47.23   45.76   46.10   46.10
22.22   20.62   21.54   19.80   28.93   37.12   34.98   35.23   35.23   37.26   34.21   47.23   55.47   59.49  0   38.72   43.40   43.41   41.76   42.05   43.61   43.70   44.03   43.07   43.61   42.91   44.32   42.21   43.23   45.52   40.38   43.13   45.42   44.66   43.89   46.18   48.09   45.17   43.23   45.35   45.21   46.74   44.44   47.13   49.81   44.57   44.91   47.76   47.10   48.85   46.07   45.98   49.81   46.64   48.28   46.64   45.90   46.44   45.69   46.79   47.92
23.12   27.69   21.21   21.11   29.84   38.38   37.17   34.32   36.90   37.17   37.09   43.61   38.58   43.45   38.72  0   50.55   51.88   53.21   57.74   58.89   47.87   47.79   47.06   47.45   41.73   45.79   47.65   50.56   37.69   41.54   47.91   45.63   44.49   46.39   49.05   44.11   45.98   53.65   46.79   45.45   44.53   46.42   49.43   43.01   45.59   47.39   49.10   49.42   48.85   45.11   52.69   48.08   48.18   50.19   50.18   52.92   47.83   50.18   50.92   48.71
23.62   26.15   23.47   27.41   27.64   42.01   43.77   43.28   43.01   44.91   42.70   46.59   45.11   42.75   43.40   50.55  0   60.67   58.33   59.47   62.72   50.87   54.89   56.93   58.27   49.27   51.67   55.02   55.34   42.11   47.41   44.89   44.66   50.77   48.66   49.43   47.91   50.97   56.62   53.85   56.15   53.82   51.12   51.49   49.46   49.12   52.33   53.09   55.47   57.93   49.26   58.14   55.81   55.43   57.91   52.17   57.09   56.13   60.36   60.58   56.57
23.12   23.47   24.37   24.24   28.75   38.76   39.84   36.05   39.53   41.41   40.31   47.86   43.24   46.33   43.41   51.88   60.67  0   67.80   61.39   65.77   49.44   57.59   56.81   58.85   50.38   54.83   55.38   52.34   42.41   44.14   45.53   45.14   50.97   48.25   44.75   47.86   46.88   59.92   54.75   52.34   51.92   50.00   51.54   47.89   50.00   53.23   51.91   54.33   58.82   47.08   54.12   51.76   52.90   56.32   55.13   56.11   57.59   58.78   60.15   55.56
23.27   27.55   26.40   26.13   27.46   42.97   39.46   36.88   40.30   41.38   40.08   49.22   41.38   43.89   41.76   53.21   58.33   67.80  0   69.73   66.54   50.75   55.94   56.92   58.08   51.53   54.86   59.07   55.04   39.62   44.96   47.47   47.47   52.53   50.58   46.30   50.58   47.47   58.30   54.02   52.92   52.33   49.22   50.39   51.16   51.34   54.79   53.85   55.69   58.91   49.81   55.04   55.04   55.56   59.53   55.17   54.23   56.54   58.85   58.46   56.54
25.13   27.23   22.51   25.91   29.05   43.85   41.09   41.15   40.77   43.02   39.31   49.62   40.15   44.91   42.05   57.74   59.47   61.39   69.73  0   76.78   53.01   55.94   54.62   57.69   49.25   54.41   58.46   55.60   42.80   50.58   47.89   48.66   50.57   48.28   47.51   50.19   46.69   57.36   54.34   52.31   53.49   51.16   51.55   48.66   53.44   53.85   54.17   55.43   58.14   50.76   58.14   56.59   60.38   59.77   55.85   57.95   59.09   56.44   58.24   57.85
23.59   27.23   23.44   26.80   31.71   43.77   41.38   41.29   41.42   43.30   40.82   50.38   44.36   45.49   43.61   58.89   62.72   65.77   66.54   76.78  0   54.12   57.79   57.79   59.16   52.79   57.95   61.65   56.98   43.66   48.34   47.29   49.62   54.96   51.33   49.81   50.19   52.90   62.41   59.63   54.75   54.41   53.21   54.72   50.18   54.55   55.68   54.78   60.23   59.34   52.96   59.62   58.46   61.45   62.09   56.41   63.20   61.40   57.72   64.66   63.53
25.74   26.26   21.39   23.76   30.00   38.99   40.22   38.77   38.87   40.79   39.86   44.81   45.02   40.21   43.70   47.87   50.87   49.44   50.75   53.01   54.12  0   54.90   52.58   56.34   49.13   50.69   51.22   56.41   38.75   43.17   44.73   47.37   54.55   50.57   50.56   49.06   49.24   50.88   46.53   52.26   49.28   52.03   49.82   47.16   52.28   53.74   50.68   55.38   54.78   50.90   55.56   54.79   54.86   56.99   54.64   54.84   53.96   54.80   57.25   55.80
24.00   25.00   22.22   22.00   28.22   44.57   42.48   40.45   42.91   42.32   41.70   47.37   45.15   44.61   44.03   47.79   54.89   57.59   55.94   55.94   57.79   54.90  0   65.97   72.50   61.09   61.15   62.77   61.99   42.64   46.27   49.22   48.45   53.88   50.78   50.39   51.94   49.41   57.35   52.54   55.21   54.69   54.69   52.73   49.43   53.79   58.46   51.64   57.65   59.77   51.70   60.94   57.81   57.56   60.85   56.55   60.15   56.51   57.68   60.46   61.60
22.89   25.38   22.11   21.89   29.46   43.45   42.86   42.70   42.75   41.57   43.91   45.86   43.66   45.72   43.07   47.06   56.93   56.81   56.92   54.62   57.79   52.58   65.97  0   78.25   61.92   61.05   60.36   61.03   41.51   48.05   45.95   48.26   54.26   53.67   49.03   50.58   48.63   61.17   53.79   55.38   52.53   54.86   52.92   51.15   55.47   57.85   53.79   55.91   59.38   51.88   57.65   55.69   57.35   62.55   57.09   59.55   57.25   61.94   60.61   59.85
25.63   24.62   21.72   23.12   29.46   42.21   44.87   43.35   42.64   43.18   41.04   45.86   45.32   46.07   43.61   47.45   58.27   58.85   58.08   57.69   59.16   56.34   72.50   78.25  0   60.95   65.11   66.06   66.29   42.37   48.44   51.35   50.97   56.37   54.44   50.19   52.51   52.14   63.20   56.78   55.77   57.31   56.15   53.85   50.94   58.71   59.16   58.46   60.39   62.11   56.54   63.67   60.16   63.30   66.03   58.43   64.29   61.13   61.80   64.64   65.02
24.87   23.83   22.96   25.38   27.46   41.42   40.00   40.67   41.04   38.11   42.38   42.54   45.72   41.11   42.91   41.73   49.27   50.38   51.53   49.25   52.79   49.13   61.09   61.92   60.95  0   67.71   64.81   64.81   43.70   45.21   42.80   45.45   46.39   46.97   43.18   46.59   47.51   52.14   49.47   49.43   48.12   52.63   51.50   45.82   47.27   53.33   50.88   53.28   55.17   47.97   54.62   55.38   51.62   52.24   54.68   54.84   55.11   55.04   55.64   54.21
25.00   26.04   26.15   26.02   29.71   38.64   42.59   39.39   39.85   39.39   38.81   44.32   46.42   45.86   44.32   45.79   51.67   54.83   54.86   54.41   57.95   50.69   61.15   61.05   65.11   67.71  0   64.46   65.43   42.26   47.27   45.56   47.49   52.71   49.03   45.95   48.26   49.61   54.87   51.25   51.54   53.64   53.26   54.41   50.00   52.96   54.72   55.52   59.45   58.20   52.63   58.82   58.04   58.46   55.51   56.04   58.97   54.65   56.04   61.48   58.21
25.38   24.35   22.45   26.90   30.13   43.77   43.94   44.91   44.57   43.02   45.02   47.15   45.83   43.77   42.21   47.65   55.02   55.38   59.07   58.46   61.65   51.22   62.77   60.36   66.06   64.81   64.46  0   66.07   42.64   47.08   52.90   49.03   54.26   53.28   50.19   52.12   51.95   54.87   54.61   55.77   56.32   57.09   56.70   49.82   53.33   58.80   54.20   61.96   62.11   53.58   61.57   60.00   61.76   62.36   58.12   59.85   59.57   56.63   65.93   64.18
24.75   24.74   23.47   26.26   27.62   41.44   43.46   42.97   44.49   42.69   41.73   45.28   44.94   46.64   43.23   50.56   55.34   52.34   55.04   55.60   56.98   56.41   61.99   61.03   66.29   64.81   65.43   66.07  0   43.56   48.06   49.23   48.46   52.51   53.08   50.00   50.00   54.30   54.55   53.14   54.02   53.88   54.65   54.26   50.00   57.03   57.79   54.95   60.94   58.37   54.58   61.33   58.59   60.07   62.69   56.30   62.26   59.64   56.25   63.36   64.12
27.04   29.17   24.35   23.08   29.22   37.74   39.69   37.74   36.60   36.64   37.83   45.86   48.13   40.37   45.52   37.69   42.11   42.41   39.62   42.80   43.66   38.75   42.64   41.51   42.37   43.70   42.26   42.64   43.56  0   40.61   43.94   45.08   45.25   44.32   46.21   47.35   44.79   43.12   44.65   44.87   47.71   44.66   45.42   46.79   46.47   46.04   42.44   50.00   45.59   47.21   46.36   47.13   45.56   44.87   44.12   45.76   45.76   42.44   43.82   47.19
24.62   24.08   23.96   22.68   27.87   37.60   37.80   38.52   37.55   38.58   39.61   44.96   41.38   42.22   40.38   41.54   47.41   44.14   44.96   50.58   48.34   43.17   46.27   48.05   48.44   45.21   47.27   47.08   48.06   40.61  0   40.43   42.21   45.98   45.04   43.18   46.21   44.23   45.95   44.06   52.11   47.08   45.69   46.44   44.69   48.91   48.53   46.39   48.84   47.27   45.32   45.98   47.51   46.27   50.54   46.97   49.62   48.47   46.77   52.47   50.95
26.15   25.65   20.42   24.87   27.87   42.25   41.34   41.63   41.00   44.49   37.98   44.06   45.25   40.29   43.13   47.91   44.89   45.53   47.47   47.89   47.29   44.73   49.22   45.95   51.35   42.80   45.56   52.90   49.23   43.94   40.43  0   58.80   60.38   62.03   56.34   60.45   48.08   49.43   48.48   48.48   50.36   48.69   51.31   48.01   49.82   51.10   49.62   52.87   49.47   47.94   51.72   52.49   50.37   46.38   49.44   51.69   52.08   50.00   53.99   53.23
23.59   23.04   19.90   23.32   29.63   43.80   40.55   42.02   42.25   43.70   39.53   43.30   45.25   44.53   45.42   45.63   44.66   45.14   47.47   48.66   49.62   47.37   48.45   48.26   50.97   45.45   47.49   49.03   48.46   45.08   42.21   58.80  0   63.77   61.65   57.68   62.17   51.92   50.95   51.14   53.79   52.65   52.65   53.79   49.81   53.79   51.71   50.19   55.56   53.05   52.85   54.41   56.70   53.03   56.02   51.88   52.26   53.03   50.19   52.67   54.96
22.05   24.61   20.94   23.83   28.63   41.80   42.52   43.75   44.53   42.91   40.31   47.89   46.77   42.21   44.66   44.49   50.77   50.97   52.53   50.57   54.96   54.55   53.88   54.26   56.37   46.39   52.71   54.26   52.51   45.25   45.98   60.38   63.77  0   75.09   61.89   66.42   56.15   57.41   52.27   58.56   58.78   56.11   56.87   54.72   58.02   57.47   54.75   59.39   58.85   57.09   58.62   57.47   54.92   60.23   56.06   56.44   57.25   56.65   59.62   58.46
21.54   24.08   20.42   23.32   28.51   40.47   41.34   43.58   43.97   46.46   41.47   45.21   42.97   42.80   43.89   46.39   48.66   48.25   50.58   48.28   51.33   50.57   50.78   53.67   54.44   46.97   49.03   53.28   53.08   44.32   45.04   62.03   61.65   75.09  0   61.65   66.54   54.62   53.99   49.62   55.30   57.41   55.51   57.79   52.26   55.51   54.96   52.27   58.24   55.17   53.82   55.17   52.11   52.27   56.98   56.60   52.08   54.75   54.17   57.85   55.17
28.72   24.61   21.47   23.83   29.10   41.09   41.73   41.63   40.15   40.55   37.60   45.98   46.39   42.11   46.18   49.05   49.43   44.75   46.30   47.51   49.81   50.56   50.39   49.03   50.19   43.18   45.95   50.19   50.00   46.21   43.18   56.34   57.68   61.89   61.65  0   69.40   51.15   52.09   50.76   51.89   50.94   50.57   52.45   50.75   54.72   52.27   49.25   56.70   51.33   53.03   55.17   54.41   54.17   52.06   52.43   52.06   50.57   49.62   53.99   52.09
26.67   25.13   22.51   22.80   27.05   44.19   44.09   41.25   42.47   41.73   41.86   46.36   46.39   42.11   48.09   44.11   47.91   47.86   50.58   50.19   50.19   49.06   51.94   50.58   52.51   46.59   48.26   52.12   50.00   47.35   46.21   60.45   62.17   66.42   66.54   69.40  0   55.00   53.61   51.52   55.30   56.23   52.83   55.09   52.61   57.36   55.30   52.63   60.54   55.13   56.06   57.09   56.32   55.68   55.81   54.68   51.69   55.47   52.26   55.89   56.27
23.83   22.22   21.47   24.48   28.22   40.62   43.31   42.58   42.58   42.13   38.82   45.35   48.46   46.54   45.17   45.98   50.97   46.88   47.47   46.69   52.90   49.24   49.41   48.63   52.14   47.51   49.61   51.95   54.30   44.79   44.23   48.08   51.92   56.15   54.62   51.15   55.00  0   55.38   53.82   54.02   58.02   55.34   57.25   55.73   56.87   57.09   53.26   60.94   58.08   59.23   55.38   57.69   55.56   58.24   55.73   57.09   56.76   52.49   56.32   55.56
25.38   25.39   22.68   24.62   32.08   42.64   44.32   40.75   44.36   45.28   42.59   46.62   45.32   45.32   43.23   53.65   56.62   59.92   58.30   57.36   62.41   50.88   57.35   61.17   63.20   52.14   54.87   54.87   54.55   43.12   45.95   49.43   50.95   57.41   53.99   52.09   53.61   55.38  0   67.48   53.05   56.82   55.30   54.55   54.07   54.01   59.33   57.29   59.85   62.16   54.24   61.39   59.85   62.91   64.79   64.03   66.43   64.81   63.90   65.69   65.81
27.41   23.32   21.94   25.38   30.99   37.41   42.75   40.37   38.75   40.74   38.04   43.12   41.85   42.96   45.35   46.79   53.85   54.75   54.02   54.34   59.63   46.53   52.54   53.79   56.78   49.47   51.25   54.61   53.14   44.65   44.06   48.48   51.14   52.27   49.62   50.76   51.52   53.82   67.48  0   55.85   50.38   50.75   51.50   51.85   52.00   55.19   52.40   58.46   59.77   51.10   57.85   57.09   58.84   59.33   56.38   59.57   57.25   54.96   60.58   59.85
27.46   26.98   24.61   28.50   30.58   45.74   41.18   40.31   43.80   41.57   40.54   49.23   45.80   44.11   45.21   45.45   56.15   52.34   52.92   52.31   54.75   52.26   55.21   55.38   55.77   49.43   51.54   55.77   54.02   44.87   52.11   48.48   53.79   58.56   55.30   51.89   55.30   54.02   53.05   55.85  0   55.73   55.34   52.67   58.11   59.54   58.24   51.70   59.46   61.30   60.15   58.46   56.92   60.75   57.20   53.96   54.92   54.55   53.58   59.00   57.09
21.03   24.08   23.32   27.32   29.39   44.02   44.31   44.19   43.13   43.53   43.36   50.38   52.67   46.13   46.74   44.53   53.82   51.92   52.33   53.49   54.41   49.28   54.69   52.53   57.31   48.12   53.64   56.32   53.88   47.71   47.08   50.36   52.65   58.78   57.41   50.94   56.23   58.02   56.82   50.38   55.73  0   70.59   69.12   53.96   55.96   62.32   59.70   63.18   58.61   57.09   58.78   60.69   57.62   60.29   59.11   58.74   58.56   56.72   61.94   59.33
21.03   25.13   21.76   23.71   30.61   45.17   42.75   46.12   41.22   44.71   41.41   50.77   48.47   43.82   44.44   46.42   51.12   50.00   49.22   51.16   53.21   52.03   54.69   54.86   56.15   52.63   53.26   57.09   54.65   44.66   45.69   48.69   52.65   56.11   55.51   50.57   52.83   55.34   55.30   50.75   55.34   70.59  0   84.56   51.84   55.15   60.15   55.60   58.91   59.02   56.55   58.78   57.63   56.06   57.78   57.25   58.36   57.41   54.48   60.82   58.96
20.51   25.13   21.76   23.20   30.20   44.02   43.92   43.02   40.08   43.14   39.84   48.85   50.00   45.69   47.13   49.43   51.49   51.54   50.39   51.55   54.72   49.82   52.73   52.92   53.85   51.50   54.41   56.70   54.26   45.42   46.44   51.31   53.79   56.87   57.79   52.45   55.09   57.25   54.55   51.50   52.67   69.12   84.56  0   49.26   55.51   60.52   57.46   60.08   57.52   55.43   58.40   56.49   56.06   57.41   58.36   59.11   57.03   55.60   61.57   58.21
25.13   24.61   21.76   23.71   31.02   40.15   40.39   43.41   42.37   42.35   39.38   48.67   46.59   45.99   49.81   43.01   49.46   47.89   51.16   48.66   50.18   47.16   49.43   51.15   50.94   45.82   50.00   49.82   50.00   46.79   44.69   48.01   49.81   54.72   52.26   50.75   52.61   55.73   54.07   51.85   58.11   53.96   51.84   49.26  0   61.07   54.68   51.46   61.30   56.78   57.09   54.96   56.11   54.87   54.64   53.28   54.35   55.93   53.48   56.09   55.39
25.76   25.26   21.43   23.35   31.43   41.57   43.73   39.85   40.74   42.21   37.88   51.88   48.51   43.53   44.57   45.59   49.12   50.00   51.34   53.44   54.55   52.28   53.79   55.47   58.71   47.27   52.96   53.33   57.03   46.47   48.91   49.82   53.79   58.02   55.51   54.72   57.36   56.87   54.01   52.00   59.54   55.96   55.15   55.51   61.07  0   57.80   53.60   62.79   59.56   56.88   56.87   58.78   59.35   58.63   55.56   55.91   59.78   55.76   57.91   58.48
26.13   27.18   21.83   24.24   29.39   45.63   44.02   44.66   43.23   43.63   43.08   50.38   48.50   43.84   44.91   47.39   52.33   53.23   54.79   53.85   55.68   53.74   58.46   57.85   59.16   53.33   54.72   58.80   57.79   46.04   48.53   51.10   51.71   57.47   54.96   52.27   55.30   57.09   59.33   55.19   58.24   62.32   60.15   60.52   54.68   57.80  0   58.09   64.73   62.36   54.61   62.45   61.30   58.97   61.09   55.68   61.17   61.65   56.99   59.93   61.76
21.83   23.32   21.43   23.35   31.97   41.58   42.39   42.09   39.43   41.43   41.61   44.24   45.72   45.96   47.76   49.10   53.09   51.91   53.85   54.17   54.78   50.68   51.64   53.79   58.46   50.88   55.52   54.20   54.95   42.44   46.39   49.62   50.19   54.75   52.27   49.25   52.63   53.26   57.29   52.40   51.70   59.70   55.60   57.46   51.46   53.60   58.09  0   60.23   58.94   50.18   58.46   60.77   58.48   59.26   61.40   62.63   65.00   59.58   65.11   59.78
25.00   23.40   21.28   27.37   31.67   43.08   45.42   44.27   43.87   41.04   41.57   48.64   48.26   46.54   47.10   49.42   55.47   54.33   55.69   55.43   60.23   55.38   57.65   55.91   60.39   53.28   59.45   61.96   60.94   50.00   48.84   52.87   55.56   59.39   58.24   56.70   60.54   60.94   59.85   58.46   59.46   63.18   58.91   60.08   61.30   62.79   64.73   60.23  0   64.59   64.73   63.57   64.34   62.31   63.85   57.31   63.46   62.93   58.30   64.06   60.55
24.87   25.93   23.68   25.00   31.02   44.79   47.06   44.19   45.04   44.71   44.14   51.75   51.15   46.49   48.85   48.85   57.93   58.82   58.91   58.14   59.34   54.78   59.77   59.38   62.11   55.17   58.20   62.11   58.37   45.59   47.27   49.47   53.05   58.85   55.17   51.33   55.13   58.08   62.16   59.77   61.30   58.61   59.02   57.52   56.78   59.56   62.36   58.94   64.59  0   63.30   61.30   63.98   57.62   62.28   59.09   62.74   61.98   60.84   65.02   62.36
25.89   24.35   21.65   27.04   29.39   44.61   43.77   40.30   40.07   41.89   39.10   48.11   46.82   43.07   46.07   45.11   49.26   47.08   49.81   50.76   52.96   50.90   51.70   51.88   56.54   47.97   52.63   53.58   54.58   47.21   45.32   47.94   52.85   57.09   53.82   53.03   56.06   59.23   54.24   51.10   60.15   57.09   56.55   55.43   57.09   56.88   54.61   50.18   64.73   63.30  0   62.60   64.50   57.61   57.89   54.78   55.88   54.98   53.14   57.20   56.46
25.26   23.68   20.94   23.32   30.17   47.86   47.45   43.19   44.75   44.31   44.92   47.29   49.04   47.71   45.98   52.69   58.14   54.12   55.04   58.14   59.62   55.56   60.94   57.65   63.67   54.62   58.82   61.57   61.33   46.36   45.98   51.72   54.41   58.62   55.17   55.17   57.09   55.38   61.39   57.85   58.46   58.78   58.78   58.40   54.96   56.87   62.45   58.46   63.57   61.30   62.60  0   72.14   66.67   66.54   63.22   64.75   66.15   62.31   67.31   65.38
22.68   23.16   20.94   24.35   31.82   47.47   43.14   42.02   43.58   42.75   41.41   48.06   50.19   46.56   49.81   48.08   55.81   51.76   55.04   56.59   58.46   54.79   57.81   55.69   60.16   55.38   58.04   60.00   58.59   47.13   47.51   52.49   56.70   57.47   52.11   54.41   56.32   57.69   59.85   57.09   56.92   60.69   57.63   56.49   56.11   58.78   61.30   60.77   64.34   63.98   64.50   72.14  0   65.13   66.15   62.07   64.75   65.38   62.31   67.31   66.15
25.89   27.98   21.54   25.38   34.30   44.78   45.11   41.42   41.48   42.11   40.37   49.06   47.96   42.75   46.64   48.18   55.43   52.90   55.56   60.38   61.45   54.86   57.56   57.35   63.30   51.62   58.46   61.76   60.07   45.56   46.27   50.37   53.03   54.92   52.27   54.17   55.68   55.56   62.91   58.84   60.75   57.62   56.06   56.06   54.87   59.35   58.97   58.48   62.31   57.62   57.61   66.67   65.13  0   67.65   61.90   65.07   65.34   60.81   68.40   68.03
26.80   26.84   24.08   28.12   32.79   46.51   46.46   45.53   46.36   47.64   46.12   48.66   48.09   47.43   48.28   50.19   57.91   56.32   59.53   59.77   62.09   56.99   60.85   62.55   66.03   52.24   55.51   62.36   62.69   44.87   50.54   46.38   56.02   60.23   56.98   52.06   55.81   58.24   64.79   59.33   57.20   60.29   57.78   57.41   54.64   58.63   61.09   59.26   63.85   62.28   57.89   66.54   66.15   67.65  0   63.47   68.15   66.04   62.59   70.04   68.16
23.35   23.32   21.54   27.04   34.29   41.26   43.02   41.79   42.96   42.26   42.80   45.52   47.58   45.96   46.64   50.18   52.17   55.13   55.17   55.85   56.41   54.64   56.55   57.09   58.43   54.68   56.04   58.12   56.30   44.12   46.97   49.44   51.88   56.06   56.60   52.43   54.68   55.73   64.03   56.38   53.96   59.11   57.25   58.36   53.28   55.56   55.68   61.40   57.31   59.09   54.78   63.22   62.07   61.90   63.47  0   64.41   63.67   61.75   69.06   67.51
23.23   24.23   21.94   24.37   34.02   45.49   44.66   43.40   44.19   45.04   41.35   47.01   48.33   45.96   45.90   52.92   57.09   56.11   54.23   57.95   63.20   54.84   60.15   59.55   64.29   54.84   58.97   59.85   62.26   45.76   49.62   51.69   52.26   56.44   52.08   52.06   51.69   57.09   66.43   59.57   54.92   58.74   58.36   59.11   54.35   55.91   61.17   62.63   63.46   62.74   55.88   64.75   64.75   65.07   68.15   64.41  0   70.07   63.35   71.68   71.48
23.98   23.44   20.62   22.45   33.20   44.61   46.42   42.54   44.81   43.40   42.44   48.68   47.19   47.23   46.44   47.83   56.13   57.59   56.54   59.09   61.40   53.96   56.51   57.25   61.13   55.11   54.65   59.57   59.64   45.76   48.47   52.08   53.03   57.25   54.75   50.57   55.47   56.76   64.81   57.25   54.55   58.56   57.41   57.03   55.93   59.78   61.65   65.00   62.93   61.98   54.98   66.15   65.38   65.34   66.04   63.67   70.07  0   69.40   72.69   72.69
24.87   24.87   20.92   25.38   31.15   44.61   41.89   40.30   43.33   44.53   42.80   46.44   46.27   45.76   45.69   50.18   60.36   58.78   58.85   56.44   57.72   54.80   57.68   61.94   61.80   55.04   56.04   56.63   56.25   42.44   46.77   50.00   50.19   56.65   54.17   49.62   52.26   52.49   63.90   54.96   53.58   56.72   54.48   55.60   53.48   55.76   56.99   59.58   58.30   60.84   53.14   62.31   62.31   60.81   62.59   61.75   63.35   69.40  0   72.66   66.06
23.86   26.42   22.05   27.55   33.61   44.36   43.89   43.40   45.32   46.18   45.25   48.11   51.13   46.10   46.79   50.92   60.58   60.15   58.46   58.24   64.66   57.25   60.46   60.61   64.64   55.64   61.48   65.93   63.36   43.82   52.47   53.99   52.67   59.62   57.85   53.99   55.89   56.32   65.69   60.58   59.00   61.94   60.82   61.57   56.09   57.91   59.93   65.11   64.06   65.02   57.20   67.31   67.31   68.40   70.04   69.06   71.68   72.69   72.66  0   71.48
23.86   22.80   21.54   26.02   31.15   44.74   47.33   44.15   46.44   45.42   44.87   50.00   48.12   46.10   47.92   48.71   56.57   55.56   56.54   57.85   63.53   55.80   61.60   59.85   65.02   54.21   58.21   64.18   64.12   47.19   50.95   53.23   54.96   58.46   55.17   52.09   56.27   55.56   65.81   59.85   57.09   59.33   58.96   58.21   55.39   58.48   61.76   59.78   60.55   62.36   56.46   65.38   66.15   68.03   68.16   67.51   71.48   72.69   66.06   71.48  0
