# Supplementary material for: On the origin of mitochondria: a multilayer network approach
Source: PeerJ. 2023 Jan 6;11:e14571. doi: 10.7717/peerj.14571 (PMC9828282; doi:10.7717/peerj.14571)
Supplement: Supplemental Information 6 — Identity matrices. [file peerj-11-14571-s006.zip › Identity Matrix/nad1_matriz_numbers]

0   74.46   42.32   38.51   41.25   38.49   42.45   41.30   38.17   36.65   41.88   41.69   40.57   39.55   39.88   39.42   40.06   43.71   38.68   40.25   38.56   38.24   38.87   41.07   38.56   40.88   39.69   41.25   40.31   40.00   38.75   40.37   38.24   39.56   42.37   40.50   38.32   37.69   38.94   42.95   40.81   38.32   40.81   39.88   39.56   40.81   41.12   39.46   42.50   42.32   41.80   43.27   42.04   42.86   42.49   41.72   41.08   41.21   42.63   41.90   41.59   41.59   41.90   43.81   41.90   41.59   42.22   41.27   41.90   42.38   41.90   43.35   39.94   43.35   42.09   42.72   44.87   41.27   39.68   40.63   44.13   42.22   41.59   40.95
74.46  0   38.20   35.80   40.25   38.44   37.38   40.00   37.81   36.31   39.63   38.82   39.25   36.31   36.73   35.87   36.96   38.39   37.15   38.70   37.35   37.04   38.27   39.20   35.80   38.08   37.23   37.85   38.77   36.62   36.92   39.88   36.11   37.54   40.31   36.92   37.23   34.97   36.92   40.92   38.53   38.23   38.84   38.53   37.00   39.57   40.06   37.70   42.11   39.13   38.34   41.59   39.75   41.80   40.51   39.43   38.80   40.19   41.27   40.25   40.25   39.94   39.62   41.82   41.51   39.31   41.51   41.51   43.08   45.25   41.51   41.69   38.94   40.88   38.36   40.75   40.51   39.31   38.99   40.25   39.62   40.57   39.31   41.19
42.32   38.20  0   55.65   60.69   62.93   55.96   57.10   47.50   48.07   54.57   51.23   53.25   51.09   49.85   50.78   46.69   48.19   42.15   42.77   44.62   45.71   44.62   41.85   42.77   45.02   47.11   46.32   46.93   45.57   46.46   45.70   48.77   45.05   48.19   46.99   46.39   47.16   45.65   43.98   44.71   42.42   45.07   43.07   45.32   47.09   44.68   45.05   51.19   46.15   44.84   47.96   51.72   51.10   53.12   51.71   50.47   51.08   53.14   50.00   49.70   50.30   52.71   50.15   50.76   52.91   52.89   46.13   47.38   47.12   55.02   51.20   53.64   52.44   50.61   52.13   50.82   50.92   50.91   52.42   51.83   51.38   53.05   51.83
38.51   35.80   55.65  0   69.19   67.25   59.76   58.73   50.47   50.87   55.76   53.85   54.94   47.50   51.30   52.02   51.21   48.79   42.81   44.31   43.58   47.46   44.78   46.27   42.39   46.33   50.00   48.64   47.72   50.30   48.78   49.40   52.13   45.59   49.85   50.15   49.55   49.11   50.60   43.86   42.81   42.34   45.27   47.16   44.91   46.67   45.18   49.05   55.75   48.38   46.47   48.28   54.83   55.24   55.21   51.70   50.77   50.15   55.31   53.94   54.35   56.46   51.64   51.80   55.39   59.27   56.19   51.38   51.07   52.58   52.87   54.63   54.68   57.14   53.80   57.75   57.68   54.27   54.82   55.09   57.45   57.14   55.93   56.23
41.25   40.25   60.69   69.19  0   73.10   61.89   61.75   51.88   52.54   56.84   53.40   55.42   49.69   51.05   48.76   48.77   48.47   44.41   46.58   47.37   47.99   47.99   47.68   46.75   48.48   48.32   47.26   45.87   47.56   46.32   47.43   48.62   46.99   51.21   50.00   48.48   47.90   47.13   45.76   43.37   43.98   45.35   45.92   43.37   46.18   44.98   50.97   55.86   48.80   47.46   52.35   52.98   54.89   55.14   52.65   52.02   51.39   55.35   52.29   53.21   54.43   51.98   51.98   53.50   54.74   56.10   47.99   51.08   51.92   54.77   57.14   55.52   55.42   52.63   54.94   54.10   56.83   57.23   55.83   57.59   53.87   55.73   55.42
38.49   38.44   62.93   67.25   73.10  0   58.02   60.74   48.44   50.45   54.27   53.25   53.73   49.22   52.24   51.40   50.60   51.51   45.37   48.15   48.00   49.23   47.38   47.69   46.15   48.79   47.72   50.00   49.39   49.24   49.23   47.77   48.46   48.05   51.20   50.00   50.00   48.66   50.45   46.69   45.29   43.60   45.65   46.06   46.50   44.95   44.38   49.52   53.27   49.55   49.11   51.10   54.86   52.37   55.62   52.96   51.40   51.38   54.09   52.74   52.57   54.38   52.11   51.37   53.80   55.66   55.02   49.23   50.46   52.56   56.71   56.63   56.67   57.19   53.82   55.79   56.97   57.36   56.40   57.45   55.96   55.05   56.57   55.35
42.45   37.38   55.96   59.76   61.89   58.02  0   62.50   46.65   50.00   53.94   49.54   52.13   46.15   46.83   46.93   49.38   51.55   42.72   44.89   46.44   46.13   45.51   48.30   47.68   46.60   45.71   44.21   42.99   45.26   44.95   44.04   45.09   44.51   46.01   44.79   44.48   43.77   46.95   45.37   43.47   44.07   44.85   43.94   43.50   45.71   44.82   44.74   52.31   48.18   46.34   50.62   50.46   51.09   50.61   50.46   51.08   48.77   50.31   51.67   55.62   54.10   48.94   50.76   50.76   52.74   51.06   45.29   44.98   46.52   51.38   52.74   54.41   52.13   50.91   53.19   50.81   49.24   52.28   53.19   53.35   50.30   50.91   52.74
41.30   40.00   57.10   58.73   61.75   60.74   62.50  0   50.91   50.45   54.05   55.12   55.59   49.23   52.10   51.23   49.85   49.85   44.17   46.32   47.85   49.69   47.85   46.93   48.77   47.40   49.54   48.94   47.73   49.09   48.48   46.97   51.67   48.34   50.15   49.24   48.02   50.00   50.45   50.46   47.29   44.58   47.15   46.55   46.41   48.33   48.04   46.75   51.52   50.45   48.34   52.00   55.05   56.70   55.79   50.61   51.84   52.62   57.06   56.97   56.36   58.48   53.64   51.82   55.76   58.36   56.36   48.79   51.52   50.32   56.10   58.66   60.30   55.02   55.02   56.97   58.06   52.74   56.36   60.00   58.36   55.62   58.05   57.75
38.17   37.81   47.50   50.47   51.88   48.44   46.65   50.91  0   57.93   60.06   62.50   58.41   60.30   61.01   62.84   51.88   51.09   44.86   46.73   51.09   48.91   47.04   49.22   48.60   50.31   50.31   49.07   49.38   50.31   48.77   47.87   50.46   50.62   51.85   53.40   50.31   50.46   50.31   47.50   48.31   47.38   49.23   51.23   51.52   49.85   48.93   45.03   50.15   51.84   52.15   52.34   53.85   53.61   55.86   51.70   50.77   52.63   53.56   59.38   58.15   60.00   51.08   50.77   54.15   55.69   55.08   48.62   51.38   53.04   54.80   54.32   57.06   55.69   60.00   56.75   60.00   56.31   60.92   56.62   59.69   54.15   57.85   56.62
36.65   36.31   48.07   50.87   52.54   50.45   50.00   50.45   57.93  0   65.78   60.18   61.56   55.49   57.95   59.57   48.50   48.20   42.81   44.91   48.96   47.46   45.07   47.16   45.37   44.57   49.25   47.90   48.19   47.75   47.43   47.93   52.85   45.59   48.04   50.15   50.76   47.94   49.25   46.49   46.87   44.44   47.79   47.93   46.45   50.60   48.21   46.06   51.03   50.00   47.81   56.21   56.13   60.00   57.10   53.99   54.91   51.52   54.15   59.88   57.86   57.57   50.44   50.89   53.25   56.46   55.52   49.09   52.57   52.70   55.39   52.96   57.01   56.59   56.59   56.72   57.89   53.75   60.24   56.34   57.78   54.19   55.09   56.59
41.88   39.63   54.57   55.76   56.84   54.27   53.94   54.05   60.06   65.78  0   67.66   70.87   62.88   69.32   68.20   56.88   56.88   49.07   52.16   55.08   55.38   50.77   53.54   51.69   55.66   58.66   55.89   56.50   56.36   55.76   54.98   58.18   54.98   57.32   57.62   57.62   56.93   57.70   50.30   51.06   50.91   53.31   53.61   52.40   53.33   53.31   50.32   55.45   56.46   57.19   58.70   61.66   64.38   63.00   58.59   60.74   58.90   61.85   67.98   68.88   69.18   60.24   56.63   59.04   63.75   63.25   57.58   60.12   60.63   61.47   64.95   64.85   65.96   63.53   63.03   65.59   61.47   71.43   66.97   67.07   62.50   64.94   65.85
41.69   38.82   51.23   53.85   53.40   53.25   49.54   55.12   62.50   60.18   67.66  0   77.78   63.08   66.47   65.64   56.92   56.92   50.00   54.63   55.86   54.63   53.40   53.40   53.70   55.38   57.62   55.32   56.23   55.62   55.32   55.45   57.93   54.41   57.49   59.02   57.80   57.88   56.84   54.15   52.89   51.83   54.85   53.50   53.01   54.88   56.67   51.64   54.60   57.75   56.67   60.87   64.72   64.06   64.42   62.46   59.08   58.82   61.85   67.68   64.63   66.16   61.28   59.15   64.02   66.16   66.16   60.98   59.76   60.00   64.11   64.83   66.57   67.38   69.82   64.44   70.04   63.61   66.77   67.68   70.43   63.41   66.46   66.16
40.57   39.25   53.25   54.94   55.42   53.73   52.13   55.59   58.41   61.56   70.87   77.78  0   60.49   66.97   66.15   56.48   56.17   51.08   53.87   56.35   56.04   54.49   53.25   53.25   56.48   58.41   55.18   55.49   55.79   58.23   56.84   57.49   53.05   57.98   57.67   57.06   55.93   57.01   54.32   53.35   52.29   55.02   54.88   56.19   55.35   56.84   49.83   53.23   56.40   56.23   58.26   61.85   64.58   63.08   59.88   58.64   57.76   61.42   66.36   66.06   66.97   59.33   60.86   66.06   65.14   65.14   59.63   59.63   59.87   60.92   62.58   63.72   64.53   66.67   61.59   65.04   62.27   64.83   63.91   66.36   61.77   63.61   64.53
39.55   36.31   51.09   47.50   49.69   49.22   46.15   49.23   60.30   55.49   62.88   63.08   60.49  0   68.82   64.12   52.68   54.89   47.00   49.84   51.42   51.10   48.90   47.63   48.58   51.40   52.34   52.31   53.87   53.42   53.11   52.62   53.73   53.85   54.06   54.06   54.38   53.99   53.25   50.94   49.53   49.38   51.55   51.24   49.54   50.00   47.83   46.96   49.69   54.15   56.83   52.96   59.50   56.70   57.54   59.56   56.11   57.73   57.14   62.85   60.37   60.06   55.56   54.46   56.62   59.32   59.75   54.80   55.42   55.70   57.45   56.66   59.75   59.01   60.87   57.89   63.71   61.37   58.77   60.00   62.42   61.80   62.73   59.32
39.88   36.73   49.85   51.30   51.05   52.24   46.83   52.10   61.01   57.95   69.32   66.47   66.97   68.82  0   75.37   55.09   55.99   49.11   50.59   49.85   51.62   47.49   49.56   47.79   51.01   52.08   53.73   53.15   53.29   54.22   51.91   55.09   50.58   55.12   55.72   55.12   52.49   53.89   50.00   51.64   49.55   52.51   50.00   50.73   49.40   51.79   46.98   51.63   56.60   56.60   54.49   61.16   57.94   60.54   60.24   59.94   56.19   61.04   65.07   60.36   60.65   56.18   54.87   59.00   59.88   58.33   57.10   59.94   61.08   58.51   58.11   60.42   61.19   63.88   60.42   64.92   62.28   64.50   62.35   62.39   62.09   63.88   60.30
39.42   35.87   50.78   52.02   48.76   51.40   46.93   51.23   62.84   59.57   68.20   65.64   66.15   64.12   75.37  0   55.03   57.23   47.48   50.00   52.83   53.14   52.83   52.52   50.31   52.80   54.04   53.68   53.40   54.49   53.87   53.07   54.18   51.84   55.14   56.39   56.07   53.21   54.32   50.16   52.48   50.16   52.32   52.63   53.64   52.34   52.01   49.16   53.61   61.35   56.97   57.45   61.80   60.12   61.35   61.25   59.38   60.06   60.06   63.58   61.11   62.04   59.08   54.91   60.74   62.85   60.19   56.48   59.57   59.81   60.99   63.27   62.65   63.78   65.33   61.73   66.13   59.63   63.80   61.66   63.47   62.54   61.61   61.61
40.06   36.96   46.69   51.21   48.77   50.60   49.38   49.85   51.88   48.50   56.88   56.92   56.48   52.68   55.09   55.03  0   75.22   52.29   53.21   55.49   59.15   55.05   53.66   54.27   54.68   57.78   57.88   56.36   59.04   56.06   55.23   59.88   56.47   56.51   58.41   56.51   58.48   58.24   52.55   53.92   53.03   54.76   55.52   54.19   54.35   54.35   47.91   48.79   60.18   62.95   51.74   59.19   56.83   56.70   54.06   53.12   53.09   56.25   59.33   54.85   56.97   56.67   50.76   56.88   57.36   57.49   58.20   58.82   60.65   55.66   56.23   59.02   58.23   56.71   58.66   59.50   54.88   56.53   57.75   58.66   58.05   59.57   58.66
43.71   38.39   48.19   48.79   48.47   51.51   51.55   49.85   51.09   48.20   56.88   56.92   56.17   54.89   55.99   57.23   75.22  0   52.13   54.57   55.62   55.32   55.18   55.02   55.93   56.19   58.21   59.09   58.79   59.34   58.18   57.10   60.79   57.06   56.64   58.53   58.41   57.89   58.53   55.56   56.76   55.89   57.74   57.01   57.01   56.29   54.79   43.73   49.24   61.40   62.16   53.46   58.70   58.23   59.19   55.76   56.70   52.47   55.00   58.72   56.97   56.67   58.79   54.43   56.88   57.98   55.96   59.75   58.82   60.32   56.57   56.84   57.80   58.23   57.32   58.36   60.33   56.84   57.14   58.97   58.36   56.84   59.88   57.45
38.68   37.15   42.15   42.81   44.41   45.37   42.72   44.17   44.86   42.81   49.07   50.00   51.08   47.00   49.11   47.48   52.29   52.13  0   73.33   70.72   67.83   68.90   68.70   71.59   59.36   59.76   61.45   61.33   61.63   63.14   60.18   60.12   56.76   59.39   59.39   59.39   57.91   60.00   60.88   61.89   60.67   61.33   53.92   56.67   56.36   58.18   41.64   45.54   55.38   58.54   47.15   49.69   49.68   49.07   49.06   48.75   49.22   51.89   52.34   50.00   51.23   51.54   48.30   53.25   54.52   50.16   57.32   57.63   60.71   51.55   51.70   51.08   53.40   48.46   55.08   54.17   49.38   52.31   50.31   52.16   54.94   53.70   50.62
40.25   38.70   42.77   44.31   46.58   48.15   44.89   46.32   46.73   44.91   52.16   54.63   53.87   49.84   50.59   50.00   53.21   54.57   73.33  0   71.30   75.94   77.62   73.33   75.36   63.74   63.96   61.14   62.24   61.33   61.63   62.57   59.20   57.65   59.09   60.30   60.61   59.10   59.09   62.06   64.02   64.02   65.86   58.13   58.18   59.70   60.91   43.28   48.31   57.85   58.84   51.27   54.38   54.14   54.66   51.56   51.88   51.10   52.20   53.89   54.32   54.94   53.09   51.70   56.04   56.70   55.14   60.44   58.57   61.69   55.90   56.66   54.46   56.48   53.40   59.08   57.08   52.47   55.38   55.52   56.17   56.48   57.72   54.01
38.56   37.35   44.62   43.58   47.37   48.00   46.44   47.85   51.09   48.96   55.08   55.86   56.35   51.42   49.85   52.83   55.49   55.62   70.72   71.30  0   76.59   76.52   76.88   77.46   61.81   64.97   62.16   66.57   63.55   61.75   59.70   61.16   58.06   61.93   62.84   62.84   61.01   59.82   62.46   65.05   64.13   64.16   60.66   61.93   62.54   59.82   41.18   46.32   56.31   59.27   51.27   55.62   56.37   55.59   55.00   52.81   52.98   53.46   56.39   55.56   56.48   54.32   53.25   56.66   57.32   57.63   59.19   58.26   60.71   52.48   57.59   58.15   58.02   56.48   58.15   58.33   54.63   55.38   57.36   56.48   58.02   59.57   54.32
38.24   37.04   45.71   47.46   47.99   49.23   46.13   49.69   48.91   47.46   55.38   54.63   56.04   51.10   51.62   53.14   59.15   55.32   67.83   75.94   76.59  0   74.49   78.03   76.59   66.67   65.57   64.86   65.66   64.46   62.65   63.88   61.77   60.41   61.93   64.35   64.05   61.61   61.33   63.34   65.05   66.87   66.57   60.96   62.24   61.93   61.93   45.42   46.01   59.27   57.96   51.90   56.25   55.41   55.28   54.69   52.50   54.23   55.03   56.07   54.29   54.91   53.09   54.18   57.89   58.26   57.32   59.50   60.12   61.69   53.27   58.51   57.23   57.77   57.19   60.92   58.75   53.40   55.08   55.96   55.92   56.79   58.15   54.44
38.87   38.27   44.62   44.78   47.99   47.38   45.51   47.85   47.04   45.07   50.77   53.40   54.49   48.90   47.49   52.83   55.05   55.18   68.90   77.62   76.52   74.49  0   77.97   79.71   62.97   63.66   61.14   61.93   62.24   61.63   63.17   60.24   59.12   60.91   62.42   63.03   60.30   59.70   63.24   64.02   64.33   63.44   59.34   60.00   62.42   61.82   42.48   47.85   57.54   55.93   52.22   56.56   57.64   55.59   52.50   53.44   54.55   54.72   53.89   55.56   56.48   50.62   53.25   56.97   57.63   54.83   61.37   60.44   62.99   55.59   56.35   56.62   57.41   54.32   57.85   57.50   50.62   54.46   56.13   58.64   58.02   57.72   54.01
41.07   39.20   41.85   46.27   47.68   47.69   48.30   46.93   49.22   47.16   53.54   53.40   53.25   47.63   49.56   52.52   53.66   55.02   68.70   73.33   76.88   78.03   77.97  0   80.64   65.31   61.68   59.76   62.35   61.75   61.75   60.90   58.72   58.36   59.52   62.54   61.63   57.74   60.12   63.64   62.31   64.44   63.25   60.36   61.63   59.82   59.52   43.14   48.77   59.69   58.36   49.37   54.38   54.46   55.90   51.88   53.44   53.92   54.40   52.96   56.79   56.79   51.85   53.25   56.04   56.39   56.07   61.06   59.19   62.66   53.11   59.13   56.92   57.72   57.72   58.15   57.08   53.09   56.92   56.13   57.41   54.63   56.79   53.70
38.56   35.80   42.77   42.39   46.75   46.15   47.68   48.77   48.60   45.37   51.69   53.70   53.25   48.58   47.79   50.31   54.27   55.93   71.59   75.36   77.46   76.59   79.71   80.64  0   66.47   63.47   62.46   62.95   62.65   62.95   62.09   61.77   60.70   61.93   62.24   61.93   59.52   60.12   63.34   61.70   65.05   64.16   60.66   61.93   61.93   62.54   41.83   47.55   58.46   58.97   51.90   54.69   57.01   56.21   51.56   51.88   53.92   54.72   54.52   54.63   55.86   51.54   54.18   54.49   57.01   55.14   60.44   58.57   61.36   54.66   58.20   55.69   57.41   56.17   58.46   57.50   51.23   55.69   55.83   56.17   54.94   58.33   53.40
40.88   38.08   45.02   46.33   48.48   48.79   46.60   47.40   50.31   44.57   55.66   55.38   56.48   51.40   51.01   52.80   54.68   56.19   59.36   63.74   61.81   66.67   62.97   65.31   66.47  0   67.75   64.99   65.37   67.56   68.26   68.34   67.27   62.32   64.86   65.47   66.37   62.87   65.37   65.61   66.57   67.88   66.07   61.31   68.86   70.18   68.07   43.51   46.04   61.70   58.31   52.53   55.94   56.69   58.77   53.89   52.65   55.45   55.49   57.98   55.29   55.59   54.24   53.19   58.36   60.80   58.90   63.78   63.16   66.02   52.92   58.66   58.23   54.78   55.12   58.84   59.75   57.80   57.70   57.66   59.94   60.98   63.83   57.43
39.69   37.23   47.11   50.00   48.32   47.72   45.71   49.54   50.31   49.25   58.66   57.62   58.41   52.34   52.08   54.04   57.78   58.21   59.76   63.96   64.97   65.57   63.66   61.68   63.47   67.75  0   71.60   73.08   75.29   74.85   71.93   71.64   70.12   69.82   71.89   73.37   73.82   74.85   64.69   63.10   65.87   67.16   64.50   65.19   69.44   65.58   43.41   48.64   57.70   58.21   55.31   58.33   57.55   58.20   54.80   55.73   57.85   56.83   59.15   58.48   58.79   59.09   53.66   60.06   62.69   59.45   61.23   61.54   62.82   56.40   57.45   55.45   59.27   56.53   57.88   60.66   59.09   60.30   59.39   61.21   61.52   62.12   62.42
41.25   37.85   46.32   48.64   47.26   50.00   44.21   48.94   49.07   47.90   55.89   55.32   55.18   52.31   53.73   53.68   57.88   59.09   61.45   61.14   62.16   64.86   61.14   59.76   62.46   64.99   71.60  0   76.18   76.11   75.22   70.62   71.64   71.26   77.38   75.00   75.30   73.98   77.29   62.80   59.16   58.13   61.38   60.60   63.10   62.28   60.48   44.44   47.24   60.79   58.79   52.81   54.63   55.03   56.57   54.80   52.32   55.14   58.20   60.24   58.10   58.41   59.45   57.75   58.05   65.64   62.08   61.77   62.39   64.86   53.99   58.10   55.96   58.59   54.60   55.05   59.18   57.54   59.27   58.05   61.96   60.43   62.58   61.04
40.31   38.77   46.93   47.72   45.87   49.39   42.99   47.73   49.38   48.19   56.50   56.23   55.49   53.87   53.15   53.40   56.36   58.79   61.33   62.24   66.57   65.66   61.93   62.35   62.95   65.37   73.08   76.18  0   74.04   76.70   69.44   69.55   68.44   71.73   69.94   74.40   70.59   73.45   63.17   60.96   60.84   62.87   62.09   62.20   63.17   59.88   42.48   49.69   60.67   60.61   52.81   55.86   55.03   58.77   56.04   54.49   55.14   55.11   57.80   57.49   56.57   59.02   53.21   58.41   61.35   59.02   62.69   61.47   63.90   55.08   56.13   55.96   60.74   56.44   57.19   60.41   56.31   57.19   59.02   58.90   59.51   61.04   57.36
40.00   36.62   45.57   50.30   47.56   49.24   45.26   49.09   50.31   47.75   56.36   55.62   55.79   53.42   53.29   54.49   59.04   59.34   61.63   61.33   63.55   64.46   62.24   61.75   62.65   67.56   75.29   76.11   74.04  0   79.35   71.98   71.43   71.39   72.78   73.37   74.85   76.54   77.58   62.69   62.09   61.08   64.29   60.12   65.09   63.10   60.12   44.81   48.78   60.79   59.64   52.81   56.17   56.60   58.95   54.18   53.87   54.49   56.66   60.67   59.45   59.45   60.37   52.74   60.06   65.24   60.67   63.19   63.50   64.86   55.21   59.02   55.18   59.02   58.10   59.45   62.45   58.10   60.98   58.84   61.89   60.67   63.41   62.50
38.75   36.92   46.46   48.78   46.32   49.23   44.95   48.48   48.77   47.43   55.76   55.32   58.23   53.11   54.22   53.87   56.06   58.18   63.14   61.63   61.75   62.65   61.63   61.75   62.95   68.26   74.85   75.22   76.70   79.35  0   72.70   73.65   69.23   71.13   69.94   74.70   72.27   74.56   64.86   64.86   64.46   67.37   63.77   67.56   66.17   64.67   43.46   50.00   61.77   61.82   53.44   56.79   55.35   61.11   55.42   55.73   56.39   56.35   58.90   57.98   58.90   59.82   53.07   58.59   64.42   60.43   63.50   63.50   66.13   54.63   58.15   55.35   59.82   57.98   58.10   60.82   56.00   61.04   58.90   61.96   63.19   61.96   60.12
40.37   39.88   45.70   49.40   47.43   47.77   44.04   46.97   47.87   47.93   54.98   55.45   56.84   52.62   51.91   53.07   55.23   57.10   60.18   62.57   59.70   63.88   63.17   60.90   62.09   68.34   71.93   70.62   69.44   71.98   72.70  0   70.06   67.15   71.18   70.61   74.35   69.25   71.47   65.68   64.88   63.47   64.90   59.76   63.45   64.39   63.20   44.41   45.95   60.96   56.68   53.89   57.54   55.80   58.02   54.32   52.78   53.07   58.51   59.57   56.93   56.63   57.23   53.50   59.57   61.89   58.97   60.74   61.66   64.54   55.45   58.31   55.42   59.04   56.33   57.83   58.78   56.63   57.53   59.04   59.34   62.05   64.16   59.04
38.24   36.11   48.77   52.13   48.62   48.46   45.09   51.67   50.46   52.85   58.18   57.93   57.49   53.73   55.09   54.18   59.88   60.79   60.12   59.20   61.16   61.77   60.24   58.72   61.77   67.27   71.64   71.64   69.55   71.43   73.65   70.06  0   67.76   72.07   70.87   75.08   71.51   74.63   64.65   60.54   60.73   63.36   59.88   62.09   63.96   63.06   45.93   50.15   62.20   60.00   53.61   58.51   57.73   61.42   56.52   56.83   55.28   59.32   60.67   60.06   60.98   61.59   55.79   60.06   66.97   62.20   64.11   65.34   67.95   54.29   60.55   59.82   60.92   61.23   63.19   65.84   60.74   59.15   61.89   65.44   66.06   66.67   61.16
39.56   37.54   45.05   45.59   46.99   48.05   44.51   48.34   50.62   45.59   54.98   54.41   53.05   53.85   50.58   51.84   56.47   57.06   56.76   57.65   58.06   60.41   59.12   58.36   60.70   62.32   70.12   71.26   68.44   71.39   69.23   67.15   67.76  0   76.88   74.93   74.28   70.70   72.29   58.94   58.26   58.73   60.48   59.70   60.71   62.28   57.19   46.25   47.40   59.09   58.91   51.25   55.86   55.97   55.62   53.87   52.94   53.11   57.89   57.93   57.62   58.23   59.27   54.98   57.70   62.39   58.54   61.16   62.08   63.90   55.05   58.54   56.57   57.49   56.27   58.10   59.18   58.59   60.61   58.61   61.16   62.69   63.61   59.94
42.37   40.31   48.19   49.85   51.21   51.20   46.01   50.15   51.85   48.04   57.32   57.49   57.98   54.06   55.12   55.14   56.51   56.64   59.39   59.09   61.93   61.93   60.91   59.52   61.93   64.86   69.82   77.38   71.73   72.78   71.13   71.18   72.07   76.88  0   77.52   75.79   71.18   75.14   61.75   60.06   58.86   62.16   60.36   62.20   61.79   59.70   44.81   46.34   59.63   59.52   52.35   54.80   56.78   55.28   54.97   55.28   53.87   59.81   60.74   60.43   59.51   61.35   59.51   63.19   65.03   61.66   61.42   64.81   66.88   55.56   59.69   56.44   59.82   56.75   57.67   59.67   60.12   60.74   60.43   61.96   61.35   65.64   60.74
40.50   36.92   46.99   50.15   50.00   50.00   44.79   49.24   53.40   50.15   57.62   59.02   57.67   54.06   55.72   56.39   58.41   58.53   59.39   60.30   62.84   64.35   62.42   62.54   62.24   65.47   71.89   75.00   69.94   73.37   69.94   70.61   70.87   74.93   77.52  0   78.10   69.54   71.47   62.65   61.86   60.36   63.36   60.96   64.58   63.58   60.90   45.45   49.39   62.69   61.93   53.92   56.66   55.21   57.14   54.35   53.11   53.87   58.57   60.12   57.67   59.20   62.27   55.83   59.51   66.26   59.20   61.11   63.58   64.31   55.56   59.08   58.28   57.67   60.12   57.67   58.02   60.12   61.35   59.82   61.04   62.27   62.58   60.43
38.32   37.23   46.39   49.55   48.48   50.00   44.48   48.02   50.31   50.76   57.62   57.80   57.06   54.38   55.12   56.07   56.51   58.41   59.39   60.61   62.84   64.05   63.03   61.63   61.93   66.37   73.37   75.30   74.40   74.85   74.70   74.35   75.08   74.28   75.79   78.10  0   75.79   80.06   64.76   63.96   62.76   64.26   59.76   66.37   64.78   63.28   44.48   49.39   62.69   62.24   54.23   56.97   56.78   58.39   54.35   53.42   52.94   59.19   60.43   60.43   60.74   62.58   55.21   60.74   67.79   60.12   63.27   65.43   67.20   57.41   60.00   56.75   58.90   58.59   59.51   60.49   61.35   61.35   60.74   62.27   62.88   66.56   61.35
37.69   34.97   47.16   49.11   47.90   48.66   43.77   50.00   50.46   47.94   56.93   57.88   55.93   53.99   52.49   53.21   58.48   57.89   57.91   59.10   61.01   61.61   60.30   57.74   59.52   62.87   73.82   73.98   70.59   76.54   72.27   69.25   71.51   70.70   71.18   69.54   75.79  0   83.43   60.70   60.00   58.68   62.80   59.35   62.43   64.88   60.42   43.69   47.42   59.04   56.46   52.34   57.85   55.49   55.76   53.70   53.70   52.47   59.57   61.82   57.88   58.18   58.61   51.35   58.86   65.35   61.21   59.45   60.67   61.78   53.80   55.76   55.32   57.93   56.40   57.45   60.16   58.84   60.24   57.36   59.57   60.49   63.53   62.01
38.94   36.92   45.65   50.60   47.13   50.45   46.95   50.45   50.31   49.25   57.70   56.84   57.01   53.25   53.89   54.32   58.24   58.53   60.00   59.09   59.82   61.33   59.70   60.12   60.12   65.37   74.85   77.29   73.45   77.58   74.56   71.47   74.63   72.29   75.14   71.47   80.06   83.43  0   63.17   60.66   60.54   64.37   60.90   63.99   66.77   62.87   44.95   48.62   60.79   59.82   53.12   57.72   57.23   57.85   54.80   54.18   54.66   58.51   62.50   60.37   59.45   59.45   52.74   60.98   66.67   61.59   60.55   62.39   63.90   56.44   58.10   56.27   60.55   56.27   59.33   61.63   59.51   60.67   60.06   61.16   60.86   64.22   63.61
42.95   40.92   43.98   43.86   45.76   46.69   45.37   50.46   47.50   46.49   50.30   54.15   54.32   50.94   50.00   50.16   52.55   55.56   60.88   62.06   62.46   63.34   63.24   63.64   63.34   65.61   64.69   62.80   63.17   62.69   64.86   65.68   64.65   58.94   61.75   62.65   64.76   60.70   63.17  0   69.53   67.56   69.88   62.10   67.55   70.06   69.23   43.63   46.36   60.06   57.78   54.43   56.25   57.32   59.08   56.07   53.89   52.63   55.80   57.01   54.08   53.47   53.92   49.55   55.59   58.28   56.40   62.23   62.04   64.72   53.66   56.50   57.32   56.88   52.60   57.32   57.26   52.29   54.08   56.93   56.40   57.32   57.93   53.96
40.81   38.53   44.71   42.81   43.37   45.29   43.47   47.29   48.31   46.87   51.06   52.89   53.35   49.53   51.64   52.48   53.92   56.76   61.89   64.02   65.05   65.05   64.02   62.31   61.70   66.57   63.10   59.16   60.96   62.09   64.86   64.88   60.54   58.26   60.06   61.86   63.96   60.00   60.66   69.53  0   69.94   73.06   63.17   66.01   66.95   67.80   42.04   44.41   60.12   59.40   51.25   54.63   52.52   55.11   50.93   50.00   50.46   54.04   54.10   52.58   52.89   55.93   51.06   57.14   57.01   54.41   60.92   60.00   62.82   56.88   55.32   56.53   56.57   53.82   59.15   59.02   53.35   54.27   55.79   55.18   57.62   61.28   54.88
38.32   38.23   42.42   42.34   43.98   43.60   44.07   44.58   47.38   44.44   50.91   51.83   52.29   49.38   49.55   50.16   53.03   55.89   60.67   64.02   64.13   66.87   64.33   64.44   65.05   67.88   65.87   58.13   60.84   61.08   64.46   63.47   60.73   58.73   58.86   60.36   62.76   58.68   60.54   67.56   69.94  0   75.00   62.75   67.90   68.31   68.57   43.13   45.45   60.18   58.56   48.59   56.97   55.84   56.21   50.46   50.15   52.16   51.09   52.91   53.82   54.74   52.60   50.76   56.27   55.66   51.68   58.33   58.95   59.81   55.69   56.27   54.43   54.77   53.23   56.13   56.38   51.84   54.91   57.06   56.44   56.75   58.59   54.60
40.81   38.84   45.07   45.27   45.35   45.65   44.85   47.15   49.23   47.79   53.31   54.85   55.02   51.55   52.51   52.32   54.76   57.74   61.33   65.86   64.16   66.57   63.44   63.25   64.16   66.07   67.16   61.38   62.87   64.29   67.37   64.90   63.36   60.48   62.16   63.36   64.26   62.80   64.37   69.88   73.06   75.00  0   64.04   66.85   68.59   69.69   45.11   45.81   58.51   60.36   54.38   57.10   55.03   56.48   52.47   50.31   51.84   52.32   56.06   54.95   55.56   57.66   50.91   56.97   58.97   55.76   59.20   59.20   60.70   55.59   57.06   55.26   57.10   54.68   57.83   58.37   54.08   54.52   56.33   56.02   59.04   58.13   56.33
39.88   38.53   43.07   47.16   45.92   46.06   43.94   46.55   51.23   47.93   53.61   53.50   54.88   51.24   50.00   52.63   55.52   57.01   53.92   58.13   60.66   60.96   59.34   60.36   60.66   61.31   64.50   60.60   62.09   60.12   63.77   59.76   59.88   59.70   60.36   60.96   59.76   59.35   60.90   62.10   63.17   62.75   64.04  0   68.73   67.63   65.24   40.63   44.71   57.36   57.91   50.78   55.11   53.63   57.10   54.04   53.42   54.46   54.04   56.67   54.82   54.82   55.42   53.03   54.85   57.93   54.24   59.20   60.43   61.54   53.50   55.59   57.27   54.71   56.23   57.58   58.20   56.53   57.10   58.01   57.88   57.58   60.91   56.36
39.56   37.00   45.32   44.91   43.37   46.50   43.50   46.41   51.52   46.45   52.40   53.01   56.19   49.54   50.73   53.64   54.19   57.01   56.67   58.18   61.93   62.24   60.00   61.63   61.93   68.86   65.19   63.10   62.20   65.09   67.56   63.45   62.09   60.71   62.20   64.58   66.37   62.43   63.99   67.55   66.01   67.90   66.85   68.73  0   71.84   68.93   42.72   46.39   60.84   59.23   51.55   55.83   55.00   59.08   53.85   51.69   51.68   55.86   56.19   55.29   55.59   57.10   51.66   57.70   59.39   54.98   63.30   62.39   62.74   55.49   57.88   54.24   56.23   55.32   56.67   55.69   54.85   57.58   56.67   57.88   56.67   61.21   59.09
40.81   39.57   47.09   46.67   46.18   44.95   45.71   48.33   49.85   50.60   53.33   54.88   55.35   50.00   49.40   52.34   54.35   56.29   56.36   59.70   62.54   61.93   62.42   59.82   61.93   70.18   69.44   62.28   63.17   63.10   66.17   64.39   63.96   62.28   61.79   63.58   64.78   64.88   66.77   70.06   66.95   68.31   68.59   67.63   71.84  0   77.14   42.90   46.67   64.13   59.16   52.98   57.28   59.31   57.45   52.17   50.93   55.08   57.32   58.54   56.10   54.57   57.93   51.83   56.71   60.55   55.79   58.64   59.88   61.74   55.38   55.05   55.66   55.52   54.29   57.49   58.44   55.05   57.80   55.35   58.10   58.72   59.63   57.80
41.12   40.06   44.68   45.18   44.98   44.38   44.82   48.04   48.93   48.21   53.31   56.67   56.84   47.83   51.79   52.01   54.35   54.79   58.18   60.91   59.82   61.93   61.82   59.52   62.54   68.07   65.58   60.48   59.88   60.12   64.67   63.20   63.06   57.19   59.70   60.90   63.28   60.42   62.87   69.23   67.80   68.57   69.69   65.24   68.93   77.14  0   41.77   45.78   58.61   56.72   50.78   54.15   56.74   56.17   51.54   51.23   50.76   55.11   56.67   53.03   53.33   56.06   51.82   57.88   58.36   54.55   59.20   59.82   59.42   54.43   55.93   55.93   54.57   52.74   56.53   55.92   51.37   56.23   56.23   57.75   56.53   57.14   56.84
39.46   37.70   45.05   49.05   50.97   49.52   44.74   46.75   45.03   46.06   50.32   51.64   49.83   46.96   46.98   49.16   47.91   43.73   41.64   43.28   41.18   45.42   42.48   43.14   41.83   43.51   43.41   44.44   42.48   44.81   43.46   44.41   45.93   46.25   44.81   45.45   44.48   43.69   44.95   43.63   42.04   43.13   45.11   40.63   42.72   42.90   41.77  0   59.43   48.41   49.06   46.84   49.17   51.52   51.32   48.18   46.86   47.44   47.51   50.32   48.56   49.52   43.95   44.37   48.87   49.68   49.52   50.16   50.16   50.52   52.60   53.21   53.25   52.10   48.87   52.58   51.35   46.45   50.00   49.52   54.19   52.58   50.00   50.65
42.50   42.11   51.19   55.75   55.86   53.27   52.31   51.52   50.15   51.03   55.45   54.60   53.23   49.69   51.63   53.61   48.79   49.24   45.54   48.31   46.32   46.01   47.85   48.77   47.55   46.04   48.64   47.24   49.69   48.78   50.00   45.95   50.15   47.40   46.34   49.39   49.39   47.42   48.62   46.36   44.41   45.45   45.81   44.71   46.39   46.67   45.78   59.43  0   51.18   53.51   52.96   53.23   57.68   56.48   54.77   58.15   52.57   54.18   54.82   53.13   54.93   50.00   49.25   52.85   53.31   51.35   53.52   53.80   53.35   57.53   55.52   56.02   56.19   53.47   57.23   59.84   50.60   57.53   56.16   57.23   55.42   53.01   54.82
42.32   39.13   46.15   48.38   48.80   49.55   48.18   50.45   51.84   50.00   56.46   57.75   56.40   54.15   56.60   61.35   60.18   61.40   55.38   57.85   56.31   59.27   57.54   59.69   58.46   61.70   57.70   60.79   60.67   60.79   61.77   60.96   62.20   59.09   59.63   62.69   62.69   59.04   60.79   60.06   60.12   60.18   58.51   57.36   60.84   64.13   58.61   48.41   51.18  0   67.89   59.01   63.50   61.56   61.59   59.20   57.67   53.15   57.23   59.70   55.00   57.65   56.47   52.52   58.16   61.08   57.74   61.52   63.55   64.76   60.00   63.53   62.02   56.77   62.54   61.19   64.37   55.26   60.71   58.28   59.77   62.57   62.99   61.05
41.80   38.34   44.84   46.47   47.46   49.11   46.34   48.34   52.15   47.81   57.19   56.67   56.23   56.83   56.60   56.97   62.95   62.16   58.54   58.84   59.27   57.96   55.93   58.36   58.97   58.31   58.21   58.79   60.61   59.64   61.82   56.68   60.00   58.91   59.52   61.93   62.24   56.46   59.82   57.78   59.40   58.56   60.36   57.91   59.23   59.16   56.72   49.06   53.51   67.89  0   53.11   58.59   57.19   57.54   55.21   54.60   54.95   56.48   61.56   56.80   57.99   55.49   48.50   55.69   58.56   55.99   63.41   64.85   64.65   59.65   60.83   59.23   56.07   57.99   57.78   63.82   54.65   58.86   58.51   58.19   60.66   61.98   58.31
43.27   41.59   47.96   48.28   52.35   51.10   50.62   52.00   52.34   56.21   58.70   60.87   58.26   52.96   54.49   57.45   51.74   53.46   47.15   51.27   51.27   51.90   52.22   49.37   51.90   52.53   55.31   52.81   52.81   52.81   53.44   53.89   53.61   51.25   52.35   53.92   54.23   52.34   53.12   54.43   51.25   48.59   54.38   50.78   51.55   52.98   50.78   46.84   52.96   59.01   53.11  0   65.43   63.98   66.36   65.22   64.60   58.12   57.72   62.65   60.19   58.95   56.79   56.79   58.95   61.73   59.26   55.86   57.72   58.86   58.70   61.80   60.56   60.68   60.68   59.88   60.73   56.17   59.26   60.19   59.57   58.64   60.80   61.11
42.04   39.75   51.72   54.83   52.98   54.86   50.46   55.05   53.85   56.13   61.66   64.72   61.85   59.50   61.16   61.80   59.19   58.70   49.69   54.38   55.62   56.25   56.56   54.38   54.69   55.94   58.33   54.63   55.86   56.17   56.79   57.54   58.51   55.86   54.80   56.66   56.97   57.85   57.72   56.25   54.63   56.97   57.10   55.11   55.83   57.28   54.15   49.17   53.23   63.50   58.59   65.43  0   74.84   71.56   69.63   66.26   60.80   61.66   67.07   65.85   66.77   58.54   58.23   64.33   64.94   62.50   59.76   59.45   62.97   65.34   67.18   68.71   67.28   63.91   67.38   70.45   62.50   66.77   66.46   66.16   64.94   68.29   67.07
42.86   41.80   51.10   55.24   54.89   52.37   51.09   56.70   53.61   60.00   64.38   64.06   64.58   56.70   57.94   60.12   56.83   58.23   49.68   54.14   56.37   55.41   57.64   54.46   57.01   56.69   57.55   55.03   55.03   56.60   55.35   55.80   57.73   55.97   56.78   55.21   56.78   55.49   57.23   57.32   52.52   55.84   55.03   53.63   55.00   59.31   56.74   51.52   57.68   61.56   57.19   63.98   74.84  0   68.63   66.88   67.50   58.49   63.35   67.39   65.53   67.08   58.39   59.63   64.91   65.22   64.29   60.25   61.18   61.71   64.38   67.19   68.12   64.80   62.93   65.22   65.99   60.56   64.91   65.53   64.29   64.60   67.39   68.63
42.49   40.51   53.12   55.21   55.14   55.62   50.61   55.79   55.86   57.10   63.00   64.42   63.08   57.54   60.54   61.35   56.70   59.19   49.07   54.66   55.59   55.28   55.59   55.90   56.21   58.77   58.20   56.57   58.77   58.95   61.11   58.02   61.42   55.62   55.28   57.14   58.39   55.76   57.85   59.08   55.11   56.21   56.48   57.10   59.08   57.45   56.17   51.32   56.48   61.59   57.54   66.36   71.56   68.63  0   74.77   69.54   61.61   61.77   66.57   66.26   65.96   59.70   56.02   62.95   67.38   65.05   62.31   59.88   62.15   63.72   68.60   70.25   67.28   67.58   69.51   70.97   62.69   64.65   67.77   67.68   64.33   68.90   68.60
41.72   39.43   51.71   51.70   52.65   52.96   50.46   50.61   51.70   53.99   58.59   62.46   59.88   59.56   60.24   61.25   54.06   55.76   49.06   51.56   55.00   54.69   52.50   51.88   51.56   53.89   54.80   54.80   56.04   54.18   55.42   54.32   56.52   53.87   54.97   54.35   54.35   53.70   54.80   56.07   50.93   50.46   52.47   54.04   53.85   52.17   51.54   48.18   54.77   59.20   55.21   65.22   69.63   66.88   74.77  0   74.70   58.95   59.57   64.53   60.55   60.55   54.57   55.79   60.37   61.89   61.28   59.15   58.84   60.83   60.62   63.50   63.80   63.61   62.39   62.20   66.94   59.33   60.24   64.33   63.61   61.16   62.39   62.08
41.08   38.80   50.47   50.77   52.02   51.40   51.08   51.84   50.77   54.91   60.74   59.08   58.64   56.11   59.94   59.38   53.12   56.70   48.75   51.88   52.81   52.50   53.44   53.44   51.88   52.65   55.73   52.32   54.49   53.87   55.73   52.78   56.83   52.94   55.28   53.11   53.42   53.70   54.18   53.89   50.00   50.15   50.31   53.42   51.69   50.93   51.23   46.86   58.15   57.67   54.60   64.60   66.26   67.50   69.54   74.70  0   56.79   60.49   63.00   61.47   59.94   54.57   56.10   60.06   59.76   59.15   58.23   58.54   59.24   60.00   61.35   61.04   60.86   59.02   63.41   60.82   58.72   60.86   63.41   61.16   59.94   61.47   62.69
41.21   40.19   51.08   50.15   51.39   51.38   48.77   52.62   52.63   51.52   58.90   58.82   57.76   57.73   56.19   60.06   53.09   52.47   49.22   51.10   52.98   54.23   54.55   53.92   53.92   55.45   57.85   55.14   55.14   54.49   56.39   53.07   55.28   53.11   53.87   53.87   52.94   52.47   54.66   52.63   50.46   52.16   51.84   54.46   51.68   55.08   50.76   47.44   52.57   53.15   54.95   58.12   60.80   58.49   61.61   58.95   56.79  0   59.32   64.35   62.95   62.95   54.95   54.82   58.13   60.42   59.04   57.98   53.35   58.97   54.79   58.01   60.86   60.12   61.28   58.66   63.37   57.14   62.01   60.30   59.94   61.09   63.53   61.72
42.63   41.27   53.14   55.31   55.35   54.09   50.31   57.06   53.56   54.15   61.85   61.85   61.42   57.14   61.04   60.06   56.25   55.00   51.89   52.20   53.46   55.03   54.72   54.40   54.72   55.49   56.83   58.20   55.11   56.66   56.35   58.51   59.32   57.89   59.81   58.57   59.19   59.57   58.51   55.80   54.04   51.09   52.32   54.04   55.86   57.32   55.11   47.51   54.18   57.23   56.48   57.72   61.66   63.35   61.77   59.57   60.49   59.32  0   69.11   65.75   65.44   60.55   59.02   65.14   65.75   66.36   64.22   65.75   65.93   60.00   63.38   64.00   63.80   65.64   63.61   64.92   61.66   65.14   68.20   64.83   67.89   68.81   64.53
41.90   40.25   50.00   53.94   52.29   52.74   51.67   56.97   59.38   59.88   67.98   67.68   66.36   62.85   65.07   63.58   59.33   58.72   52.34   53.89   56.39   56.07   53.89   52.96   54.52   57.98   59.15   60.24   57.80   60.67   58.90   59.57   60.67   57.93   60.74   60.12   60.43   61.82   62.50   57.01   54.10   52.91   56.06   56.67   56.19   58.54   56.67   50.32   54.82   59.70   61.56   62.65   67.07   67.39   66.57   64.53   63.00   64.35   69.11  0   76.85   76.26   62.31   58.75   68.84   71.94   67.66   61.63   64.86   67.51   61.14   65.37   67.58   68.58   69.18   68.98   70.16   64.76   70.06   71.86   67.87   69.37   72.37   71.17
41.59   40.25   49.70   54.35   53.21   52.57   55.62   56.36   58.15   57.86   68.88   64.63   66.06   60.37   60.36   61.11   54.85   56.97   50.00   54.32   55.56   54.29   55.56   56.79   54.63   55.29   58.48   58.10   57.49   59.45   57.98   56.93   60.06   57.62   60.43   57.67   60.43   57.88   60.37   54.08   52.58   53.82   54.95   54.82   55.29   56.10   53.03   48.56   53.13   55.00   56.80   60.19   65.85   65.53   66.26   60.55   61.47   62.95   65.75   76.85  0   91.23   61.18   60.53   64.69   69.55   65.88   60.73   63.36   65.62   57.57   63.91   64.86   65.18   64.29   67.16   70.56   63.58   67.95   69.82   65.38   67.86   68.25   68.64
41.59   39.94   50.30   56.46   54.43   54.38   54.10   58.48   60.00   57.57   69.18   66.16   66.97   60.06   60.65   62.04   56.97   56.67   51.23   54.94   56.48   54.91   56.48   56.79   55.86   55.59   58.79   58.41   56.57   59.45   58.90   56.63   60.98   58.23   59.51   59.20   60.74   58.18   59.45   53.47   52.89   54.74   55.56   54.82   55.59   54.57   53.33   49.52   54.93   57.65   57.99   58.95   66.77   67.08   65.96   60.55   59.94   62.95   65.44   76.26   91.23  0   62.35   59.35   64.69   70.75   65.58   62.84   63.96   66.25   59.64   64.20   67.27   65.77   66.67   67.76   70.97   63.28   68.84   69.82   66.86   68.75   68.25   68.34
41.90   39.62   52.71   51.64   51.98   52.11   48.94   53.64   51.08   50.44   60.24   61.28   59.33   55.56   56.18   59.08   56.67   58.79   51.54   53.09   54.32   53.09   50.62   51.85   51.54   54.24   59.09   59.45   59.02   60.37   59.82   57.23   61.59   59.27   61.35   62.27   62.58   58.61   59.45   53.92   55.93   52.60   57.66   55.42   57.10   57.93   56.06   43.95   50.00   56.47   55.49   56.79   58.54   58.39   59.70   54.57   54.57   54.95   60.55   62.31   61.18   62.35  0   62.54   69.32   72.92   71.01   56.93   61.38   61.83   59.52   64.12   58.68   62.99   60.00   62.20   63.71   62.09   60.36   61.65   63.39   66.07   67.26   65.77
43.81   41.82   50.15   51.80   51.98   51.37   50.76   51.82   50.77   50.89   56.63   59.15   60.86   54.46   54.87   54.91   50.76   54.43   48.30   51.70   53.25   54.18   53.25   53.25   54.18   53.19   53.66   57.75   53.21   52.74   53.07   53.50   55.79   54.98   59.51   55.83   55.21   51.35   52.74   49.55   51.06   50.76   50.91   53.03   51.66   51.83   51.82   44.37   49.25   52.52   48.50   56.79   58.23   59.63   56.02   55.79   56.10   54.82   59.02   58.75   60.53   59.35   62.54  0   73.02   66.67   65.68   55.42   57.78   59.94   54.05   56.97   57.40   60.24   59.34   60.66   60.48   58.73   58.63   60.95   62.16   62.16   63.36   60.66
41.90   41.51   50.76   55.39   53.50   53.80   50.76   55.76   54.15   53.25   59.04   64.02   66.06   56.62   59.00   60.74   56.88   56.88   53.25   56.04   56.66   57.89   56.97   56.04   54.49   58.36   60.06   58.05   58.41   60.06   58.59   59.57   60.06   57.70   63.19   59.51   60.74   58.86   60.98   55.59   57.14   56.27   56.97   54.85   57.70   56.71   57.88   48.87   52.85   58.16   55.69   58.95   64.33   64.91   62.95   60.37   60.06   58.13   65.14   68.84   64.69   64.69   69.32   73.02  0   73.81   73.96   59.34   62.28   64.67   60.36   66.47   63.75   65.96   65.36   66.67   70.16   65.06   65.77   68.64   67.27   69.97   69.97   70.57
41.59   39.31   52.91   59.27   54.74   55.66   52.74   58.36   55.69   56.46   63.75   66.16   65.14   59.32   59.88   62.85   57.36   57.98   54.52   56.70   57.32   58.26   57.63   56.39   57.01   60.80   62.69   65.64   61.35   65.24   64.42   61.89   66.97   62.39   65.03   66.26   67.79   65.35   66.67   58.28   57.01   55.66   58.97   57.93   59.39   60.55   58.36   49.68   53.31   61.08   58.56   61.73   64.94   65.22   67.38   61.89   59.76   60.42   65.75   71.94   69.55   70.75   72.92   66.67   73.81  0   76.19   62.84   64.56   68.14   63.03   67.96   66.67   69.49   67.07   69.88   74.19   68.28   67.77   71.17   71.69   75.00   73.80   74.40
42.22   41.51   52.89   56.19   56.10   55.02   51.06   56.36   55.08   55.52   63.25   66.16   65.14   59.75   58.33   60.19   57.49   55.96   50.16   55.14   57.63   57.32   54.83   56.07   55.14   58.90   59.45   62.08   59.02   60.67   60.43   58.97   62.20   58.54   61.66   59.20   60.12   61.21   61.59   56.40   54.41   51.68   55.76   54.24   54.98   55.79   54.55   49.52   51.35   57.74   55.99   59.26   62.50   64.29   65.05   61.28   59.15   59.04   66.36   67.66   65.88   65.58   71.01   65.68   73.96   76.19  0   59.64   60.18   63.72   57.83   67.26   65.26   70.18   62.35   66.37   68.15   64.76   66.17   68.06   69.37   68.47   72.37   73.87
41.27   41.51   46.13   51.38   47.99   49.23   45.29   48.79   48.62   49.09   57.58   60.98   59.63   54.80   57.10   56.48   58.20   59.75   57.32   60.44   59.19   59.50   61.37   61.06   60.44   63.78   61.23   61.77   62.69   63.19   63.50   60.74   64.11   61.16   61.42   61.11   63.27   59.45   60.55   62.23   60.92   58.33   59.20   59.20   63.30   58.64   59.20   50.16   53.52   61.52   63.41   55.86   59.76   60.25   62.31   59.15   58.23   57.98   64.22   61.63   60.73   62.84   56.93   55.42   59.34   62.84   59.64  0   78.61   80.44   58.36   61.21   59.27   60.30   60.30   60.42   63.71   56.53   60.12   61.75   64.24   64.85   64.24   62.42
41.90   43.08   47.38   51.07   51.08   50.46   44.98   51.52   51.38   52.57   60.12   59.76   59.63   55.42   59.94   59.57   58.82   58.82   57.63   58.57   58.26   60.12   60.44   59.19   58.57   63.16   61.54   62.39   61.47   63.50   63.50   61.66   65.34   62.08   64.81   63.58   65.43   60.67   62.39   62.04   60.00   58.95   59.20   60.43   62.39   59.88   59.82   50.16   53.80   63.55   64.85   57.72   59.45   61.18   59.88   58.84   58.54   53.35   65.75   64.86   63.36   63.96   61.38   57.78   62.28   64.56   60.18   78.61  0   88.01   62.31   61.75   60.79   60.91   62.73   63.14   64.52   58.05   64.35   65.66   66.67   68.79   67.58   63.64
42.38   45.25   47.12   52.58   51.92   52.56   46.52   50.32   53.04   52.70   60.63   60.00   59.87   55.70   61.08   59.81   60.65   60.32   60.71   61.69   60.71   61.69   62.99   62.66   61.36   66.02   62.82   64.86   63.90   64.86   66.13   64.54   67.95   63.90   66.88   64.31   67.20   61.78   63.90   64.72   62.82   59.81   60.70   61.54   62.74   61.74   59.42   50.52   53.35   64.76   64.65   58.86   62.97   61.71   62.15   60.83   59.24   58.97   65.93   67.51   65.62   66.25   61.83   59.94   64.67   68.14   63.72   80.44   88.01  0   61.90   63.49   63.81   62.66   63.92   65.62   65.73   59.49   64.04   68.14   67.82   72.24   70.35   65.30
41.90   41.51   55.02   52.87   54.77   56.71   51.38   56.10   54.80   55.39   61.47   64.11   60.92   57.45   58.51   60.99   55.66   56.57   51.55   55.90   52.48   53.27   55.59   53.11   54.66   52.92   56.40   53.99   55.08   55.21   54.63   55.45   54.29   55.05   55.56   55.56   57.41   53.80   56.44   53.66   56.88   55.69   55.59   53.50   55.49   55.38   54.43   52.60   57.53   60.00   59.65   58.70   65.34   64.38   63.72   60.62   60.00   54.79   60.00   61.14   57.57   59.64   59.52   54.05   60.36   63.03   57.83   58.36   62.31   61.90  0   65.67   68.77   62.67   63.20   68.77   68.29   59.76   62.50   62.61   63.33   65.27   67.16   63.43
43.35   41.69   51.20   54.63   57.14   56.63   52.74   58.66   54.32   52.96   64.95   64.83   62.58   56.66   58.11   63.27   56.23   56.84   51.70   56.66   57.59   58.51   56.35   59.13   58.20   58.66   57.45   58.10   56.13   59.02   58.15   58.31   60.55   58.54   59.69   59.08   60.00   55.76   58.10   56.50   55.32   56.27   57.06   55.59   57.88   55.05   55.93   53.21   55.52   63.53   60.83   61.80   67.18   67.19   68.60   63.50   61.35   58.01   63.38   65.37   63.91   64.20   64.12   56.97   66.47   67.96   67.26   61.21   61.75   63.49   65.67  0   73.35   71.17   69.07   73.05   75.20   64.56   66.67   70.03   71.26   67.66   71.26   73.95
39.94   38.94   53.64   54.68   55.52   56.67   54.41   60.30   57.06   57.01   64.85   66.57   63.72   59.75   60.42   62.65   59.02   57.80   51.08   54.46   58.15   57.23   56.62   56.92   55.69   58.23   55.45   55.96   55.96   55.18   55.35   55.42   59.82   56.57   56.44   58.28   56.75   55.32   56.27   57.32   56.53   54.43   55.26   57.27   54.24   55.66   55.93   53.25   56.02   62.02   59.23   60.56   68.71   68.12   70.25   63.80   61.04   60.86   64.00   67.58   64.86   67.27   58.68   57.40   63.75   66.67   65.26   59.27   60.79   63.81   68.77   73.35  0   70.06   73.05   74.93   77.33   65.66   65.47   70.06   68.47   68.77   69.07   68.77
43.35   40.88   52.44   57.14   55.42   57.19   52.13   55.02   55.69   56.59   65.96   67.38   64.53   59.01   61.19   63.78   58.23   58.23   53.40   56.48   58.02   57.77   57.41   57.72   57.41   54.78   59.27   58.59   60.74   59.02   59.82   59.04   60.92   57.49   59.82   57.67   58.90   57.93   60.55   56.88   56.57   54.77   57.10   54.71   56.23   55.52   54.57   52.10   56.19   56.77   56.07   60.68   67.28   64.80   67.28   63.61   60.86   60.12   63.80   68.58   65.18   65.77   62.99   60.24   65.96   69.49   70.18   60.30   60.91   62.66   62.67   71.17   70.06  0   68.33   78.57   77.82   66.07   64.97   69.05   68.78   66.77   68.66   68.32
42.09   38.36   50.61   53.80   52.63   53.82   50.91   55.02   60.00   56.59   63.53   69.82   66.67   60.87   63.88   65.33   56.71   57.32   48.46   53.40   56.48   57.19   54.32   57.72   56.17   55.12   56.53   54.60   56.44   58.10   57.98   56.33   61.23   56.27   56.75   60.12   58.59   56.40   56.27   52.60   53.82   53.23   54.68   56.23   55.32   54.29   52.74   48.87   53.47   62.54   57.99   60.68   63.91   62.93   67.58   62.39   59.02   61.28   65.64   69.18   64.29   66.67   60.00   59.34   65.36   67.07   62.35   60.30   62.73   63.92   63.20   69.07   73.05   68.33  0   73.21   79.03   68.17   67.07   70.54   70.80   68.26   69.55   66.96
42.72   40.75   52.13   57.75   54.94   55.79   53.19   56.97   56.75   56.72   63.03   64.44   61.59   57.89   60.42   61.73   58.66   58.36   55.08   59.08   58.15   60.92   57.85   58.15   58.46   58.84   57.88   55.05   57.19   59.45   58.10   57.83   63.19   58.10   57.67   57.67   59.51   57.45   59.33   57.32   59.15   56.13   57.83   57.58   56.67   57.49   56.53   52.58   57.23   61.19   57.78   59.88   67.38   65.22   69.51   62.20   63.41   58.66   63.61   68.98   67.16   67.76   62.20   60.66   66.67   69.88   66.37   60.42   63.14   65.62   68.77   73.05   74.93   78.57   73.21  0   82.73   67.07   65.07   70.24   74.33   69.55   72.24   71.34
44.87   40.51   50.82   57.68   54.10   56.97   50.81   58.06   60.00   57.89   65.59   70.04   65.04   63.71   64.92   66.13   59.50   60.33   54.17   57.08   58.33   58.75   57.50   57.08   57.50   59.75   60.66   59.18   60.41   62.45   60.82   58.78   65.84   59.18   59.67   58.02   60.49   60.16   61.63   57.26   59.02   56.38   58.37   58.20   55.69   58.44   55.92   51.35   59.84   64.37   63.82   60.73   70.45   65.99   70.97   66.94   60.82   63.37   64.92   70.16   70.56   70.97   63.71   60.48   70.16   74.19   68.15   63.71   64.52   65.73   68.29   75.20   77.33   77.82   79.03   82.73  0   70.04   70.16   73.79   75.40   73.79   74.19   72.18
41.27   39.31   50.92   54.27   56.83   57.36   49.24   52.74   56.31   53.75   61.47   63.61   62.27   61.37   62.28   59.63   54.88   56.84   49.38   52.47   54.63   53.40   50.62   53.09   51.23   57.80   59.09   57.54   56.31   58.10   56.00   56.63   60.74   58.59   60.12   60.12   61.35   58.84   59.51   52.29   53.35   51.84   54.08   56.53   54.85   55.05   51.37   46.45   50.60   55.26   54.65   56.17   62.50   60.56   62.69   59.33   58.72   57.14   61.66   64.76   63.58   63.28   62.09   58.73   65.06   68.28   64.76   56.53   58.05   59.49   59.76   64.56   65.66   66.07   68.17   67.07   70.04  0   65.97   67.76   68.36   68.96   68.96   68.36
39.68   38.99   50.91   54.82   57.23   56.40   52.28   56.36   60.92   60.24   71.43   66.77   64.83   58.77   64.50   63.80   56.53   57.14   52.31   55.38   55.38   55.08   54.46   56.92   55.69   57.70   60.30   59.27   57.19   60.98   61.04   57.53   59.15   60.61   60.74   61.35   61.35   60.24   60.67   54.08   54.27   54.91   54.52   57.10   57.58   57.80   56.23   50.00   57.53   60.71   58.86   59.26   66.77   64.91   64.65   60.24   60.86   62.01   65.14   70.06   67.95   68.84   60.36   58.63   65.77   67.77   66.17   60.12   64.35   64.04   62.50   66.67   65.47   64.97   67.07   65.07   70.16   65.97  0   66.37   69.35   66.37   71.43   71.13
40.63   40.25   52.42   55.09   55.83   57.45   53.19   60.00   56.62   56.34   66.97   67.68   63.91   60.00   62.35   61.66   57.75   58.97   50.31   55.52   57.36   55.96   56.13   56.13   55.83   57.66   59.39   58.05   59.02   58.84   58.90   59.04   61.89   58.61   60.43   59.82   60.74   57.36   60.06   56.93   55.79   57.06   56.33   58.01   56.67   55.35   56.23   49.52   56.16   58.28   58.51   60.19   66.46   65.53   67.77   64.33   63.41   60.30   68.20   71.86   69.82   69.82   61.65   60.95   68.64   71.17   68.06   61.75   65.66   68.14   62.61   70.03   70.06   69.05   70.54   70.24   73.79   67.76   66.37  0   72.40   70.83   75.37   70.03
44.13   39.62   51.83   57.45   57.59   55.96   53.35   58.36   59.69   57.78   67.07   70.43   66.36   62.42   62.39   63.47   58.66   58.36   52.16   56.17   56.48   55.92   58.64   57.41   56.17   59.94   61.21   61.96   58.90   61.89   61.96   59.34   65.44   61.16   61.96   61.04   62.27   59.57   61.16   56.40   55.18   56.44   56.02   57.88   57.88   58.10   57.75   54.19   57.23   59.77   58.19   59.57   66.16   64.29   67.68   63.61   61.16   59.94   64.83   67.87   65.38   66.86   63.39   62.16   67.27   71.69   69.37   64.24   66.67   67.82   63.33   71.26   68.47   68.78   70.80   74.33   75.40   68.36   69.35   72.40  0   72.02   75.67   70.88
42.22   40.57   51.38   57.14   53.87   55.05   50.30   55.62   54.15   54.19   62.50   63.41   61.77   61.80   62.09   62.54   58.05   56.84   54.94   56.48   58.02   56.79   58.02   54.63   54.94   60.98   61.52   60.43   59.51   60.67   63.19   62.05   66.06   62.69   61.35   62.27   62.88   60.49   60.86   57.32   57.62   56.75   59.04   57.58   56.67   58.72   56.53   52.58   55.42   62.57   60.66   58.64   64.94   64.60   64.33   61.16   59.94   61.09   67.89   69.37   67.86   68.75   66.07   62.16   69.97   75.00   68.47   64.85   68.79   72.24   65.27   67.66   68.77   66.77   68.26   69.55   73.79   68.96   66.37   70.83   72.02  0   75.89   72.92
41.59   39.31   53.05   55.93   55.73   56.57   50.91   58.05   57.85   55.09   64.94   66.46   63.61   62.73   63.88   61.61   59.57   59.88   53.70   57.72   59.57   58.15   57.72   56.79   58.33   63.83   62.12   62.58   61.04   63.41   61.96   64.16   66.67   63.61   65.64   62.58   66.56   63.53   64.22   57.93   61.28   58.59   58.13   60.91   61.21   59.63   57.14   50.00   53.01   62.99   61.98   60.80   68.29   67.39   68.90   62.39   61.47   63.53   68.81   72.37   68.25   68.25   67.26   63.36   69.97   73.80   72.37   64.24   67.58   70.35   67.16   71.26   69.07   68.66   69.55   72.24   74.19   68.96   71.43   75.37   75.67   75.89  0   75.96
40.95   41.19   51.83   56.23   55.42   55.35   52.74   57.75   56.62   56.59   65.85   66.16   64.53   59.32   60.30   61.61   58.66   57.45   50.62   54.01   54.32   54.44   54.01   53.70   53.40   57.43   62.42   61.04   57.36   62.50   60.12   59.04   61.16   59.94   60.74   60.43   61.35   62.01   63.61   53.96   54.88   54.60   56.33   56.36   59.09   57.80   56.84   50.65   54.82   61.05   58.31   61.11   67.07   68.63   68.60   62.08   62.69   61.72   64.53   71.17   68.64   68.34   65.77   60.66   70.57   74.40   73.87   62.42   63.64   65.30   63.43   73.95   68.77   68.32   66.96   71.34   72.18   68.36   71.13   70.03   70.88   72.92   75.96  0
