# Supplementary material for: On the origin of mitochondria: a multilayer network approach
Source: PeerJ. 2023 Jan 6;11:e14571. doi: 10.7717/peerj.14571 (PMC9828282; doi:10.7717/peerj.14571)
Supplement: Supplemental Information 6 — Identity matrices. [file peerj-11-14571-s006.zip › Identity Matrix/nad4_matriz_numbers]

0   23.38   22.17   20.35   21.29   22.15   22.53   21.96   20.46   19.75   19.70   17.77   18.83   20.65   19.70   22.07   17.44   21.47   20.43   20.43   19.31   21.13   19.87   19.66   20.86   21.84   21.47   21.94   19.36   20.21   21.11   20.60   21.96   20.26   21.51   21.54   20.85   21.57   20.90   20.93   20.55   20.68   21.49   22.15   21.58   21.99   21.56   20.08   20.89   21.94   22.36   19.83   20.46   19.83   21.05   21.52   19.83   20.84   18.68   20.63   22.95
23.38  0   21.73   18.97   21.40   20.52   22.00   21.19   21.72   22.73   19.83   20.48   22.30   21.44   20.48   25.23   22.95   21.31   22.59   19.65   21.18   22.10   20.89   22.13   23.59   23.97   23.52   21.74   21.37   24.37   23.68   22.22   22.73   22.80   22.34   22.04   21.49   19.78   19.44   20.64   19.32   22.92   22.69   22.55   22.48   21.06   23.17   22.87   23.71   23.09   24.42   22.93   22.15   23.09   22.06   23.17   22.27   22.95   19.85   23.54   23.84
22.17   21.73  0   51.51   49.39   50.00   47.65   49.59   38.81   34.43   40.53   38.27   37.63   39.79   37.76   37.64   40.18   39.47   31.50   39.24   39.08   39.58   41.36   41.24   41.61   41.89   43.67   40.40   42.19   43.24   40.45   43.15   43.12   45.49   46.17   44.26   44.17   40.12   41.49   39.71   42.27   40.92   41.67   42.09   46.25   43.24   43.12   43.44   44.06   43.24   41.80   40.78   43.94   42.21   42.94   42.54   40.04   40.49   36.71   43.15   43.67
20.35   18.97   51.51  0   60.61   57.78   56.94   56.35   38.57   37.53   43.88   42.19   39.96   40.89   40.94   40.91   39.81   40.71   36.46   40.22   39.96   41.54   45.40   42.83   45.97   46.33   46.88   45.79   45.17   45.30   46.03   45.89   45.82   46.03   48.32   46.86   45.93   44.14   47.05   46.96   47.17   48.31   47.67   43.31   49.16   47.07   46.33   46.54   48.12   47.28   46.03   46.86   48.12   45.61   46.14   46.44   46.86   46.35   38.99   46.88   46.04
21.29   21.40   49.39   60.61  0   68.29   69.17   67.62   40.33   40.00   46.33   45.19   43.52   45.26   43.43   42.40   43.42   41.82   39.57   42.06   44.14   43.80   50.10   47.69   49.89   50.42   50.83   48.98   48.77   50.62   50.10   51.68   51.14   50.21   51.36   49.79   49.48   47.98   52.52   50.21   50.73   51.48   49.05   46.15   53.68   49.17   49.69   52.60   53.32   51.87   50.62   52.49   51.77   51.87   49.48   50.21   52.18   49.90   43.77   50.10   52.69
22.15   20.52   50.00   57.78   68.29  0   71.81   68.03   41.25   38.54   44.75   44.75   41.28   43.04   41.19   41.27   43.32   44.40   37.29   38.20   41.15   42.09   47.40   46.01   47.47   46.76   49.48   49.39   48.78   48.13   47.82   49.27   50.10   47.19   49.58   49.48   47.10   45.01   48.64   45.42   47.08   51.37   48.42   45.53   52.73   49.90   49.58   51.04   52.39   50.94   50.52   49.27   51.35   50.10   52.28   51.77   51.35   49.38   44.64   51.55   53.62
22.53   22.00   47.65   56.94   69.17   71.81  0   72.95   42.00   38.88   45.91   45.91   43.31   44.21   42.37   41.95   42.86   42.65   38.64   40.99   41.36   43.16   49.38   47.27   49.47   48.96   51.24   49.69   49.49   52.59   50.62   50.94   52.49   46.68   51.46   49.38   47.83   46.71   51.57   48.44   49.79   51.37   47.90   46.27   51.47   51.24   49.48   50.94   52.07   51.45   50.83   49.79   51.04   52.28   50.93   52.28   52.70   50.72   43.06   52.27   54.13
21.96   21.19   49.59   56.35   67.62   68.03   72.95  0   42.11   41.05   47.25   47.25   43.78   46.60   43.25   41.82   42.13   42.14   38.81   40.00   45.30   44.33   50.00   48.94   50.21   48.21   49.37   50.31   49.07   51.99   51.26   51.80   51.47   49.16   49.89   51.57   50.52   46.04   51.48   49.05   50.32   48.30   48.30   47.69   52.11   53.36   48.63   51.79   52.52   51.47   49.79   48.53   52.73   50.42   50.73   52.10   54.41   52.83   44.73   50.00   51.88
20.46   21.72   38.81   38.57   40.33   41.25   42.00   42.11  0   36.96   40.50   41.03   39.54   39.21   37.58   38.88   37.36   39.80   36.15   42.58   40.08   44.19   46.06   41.91   45.13   41.92   41.14   40.85   43.57   44.62   44.29   43.61   44.84   45.12   46.00   43.31   43.35   43.96   41.38   42.83   43.15   39.88   39.57   45.66   41.58   42.50   44.14   45.13   45.65   44.47   43.86   43.46   44.44   44.18   45.82   45.44   44.40   43.71   38.13   43.25   44.91
19.75   22.73   34.43   37.53   40.00   38.54   38.88   41.05   36.96  0   54.53   55.35   53.54   52.27   49.48   41.61   37.02   36.12   35.11   38.30   40.59   40.04   45.06   41.88   43.18   42.39   41.84   40.62   41.41   44.17   45.90   42.89   43.24   42.83   41.94   41.19   41.31   44.35   46.07   44.47   45.38   38.84   39.79   42.94   42.24   43.65   42.01   43.85   43.97   44.58   41.92   42.33   42.74   42.33   43.99   42.74   44.58   43.47   35.89   43.67   43.67
19.70   19.83   40.53   43.88   46.33   44.75   45.91   47.25   40.50   54.53  0   66.26   62.86   61.11   55.69   42.15   41.23   42.57   37.04   41.53   44.82   45.76   53.83   48.65   48.03   47.42   47.05   51.24   51.88   53.91   54.43   53.94   52.58   48.35   49.90   48.56   49.49   48.23   51.14   51.13   52.07   48.23   48.12   46.30   50.63   53.69   51.96   52.26   52.26   52.06   51.13   48.97   52.47   50.92   53.07   54.18   56.79   54.47   48.42   50.72   54.67
17.77   20.48   38.27   42.19   45.19   44.75   45.91   47.25   41.03   55.35   66.26  0   67.43   60.41   56.43   41.35   39.86   41.87   39.40   42.68   43.34   47.03   52.59   47.82   48.96   47.01   49.59   51.04   50.42   55.56   52.58   55.19   54.02   50.10   50.52   50.10   51.02   48.12   54.26   51.34   51.86   48.02   48.12   46.71   52.30   53.17   52.26   53.70   52.16   52.16   53.69   48.67   53.50   52.25   53.37   55.89   56.17   55.17   47.90   53.59   55.38
18.83   22.30   37.63   39.96   43.52   41.28   43.31   43.78   39.54   53.54   62.86   67.43  0   61.20   56.46   41.12   39.03   39.71   38.36   40.99   42.00   43.16   50.94   47.27   47.39   45.11   47.40   48.01   48.84   54.38   51.67   51.36   52.08   47.82   49.06   46.56   48.33   46.64   51.47   50.83   49.69   47.37   48.11   47.29   48.52   51.88   50.00   51.25   50.83   51.88   51.46   48.12   50.00   50.21   50.62   53.75   54.38   51.77   45.13   50.10   53.64
20.65   21.44   39.79   40.89   45.26   43.04   44.21   46.60   39.21   52.27   61.11   60.41   61.20  0   62.53   43.05   39.82   40.62   38.92   42.34   44.37   47.66   50.52   48.33   47.61   46.58   48.45   49.38   49.79   51.03   51.55   51.67   52.38   47.20   49.69   46.17   46.28   49.48   51.57   50.52   50.41   47.59   48.33   45.87   47.90   51.55   48.86   50.83   51.65   51.45   49.17   48.14   48.55   49.38   49.79   51.86   52.07   53.20   41.99   50.31   51.75
19.70   20.48   37.76   40.94   43.43   41.19   42.37   43.25   37.58   49.48   55.69   56.43   56.46   62.53  0   39.69   37.33   35.68   37.23   40.04   41.67   44.11   46.86   44.44   46.03   45.62   47.72   46.75   46.53   49.48   50.00   49.90   48.33   45.42   48.53   45.42   45.11   48.74   50.00   48.75   48.64   45.15   47.16   46.36   47.57   50.83   48.33   46.36   48.65   47.61   46.15   47.61   47.82   47.82   47.62   49.27   50.73   48.76   41.01   48.55   49.79
22.07   25.23   37.64   40.91   42.40   41.27   41.95   41.82   38.88   41.61   42.15   41.35   41.12   43.05   39.69  0   36.45   37.81   43.79   41.89   46.36   47.57   45.23   45.23   44.30   44.07   43.18   41.50   40.98   45.29   44.17   45.29   44.62   44.97   43.72   40.94   44.52   43.24   43.69   45.52   45.52   42.02   43.15   43.72   43.27   44.62   45.74   43.72   43.27   43.50   42.60   42.83   43.72   43.72   42.51   44.62   45.29   45.64   35.66   45.19   45.41
17.44   22.95   40.18   39.81   43.42   43.32   42.86   42.13   37.36   37.02   41.23   39.86   39.03   39.82   37.33   36.45  0   64.97   35.65   39.08   37.35   39.63   41.70   41.47   43.25   42.14   43.96   42.38   42.38   44.67   45.09   44.30   42.98   41.50   44.44   41.29   41.80   40.32   39.96   41.16   41.07   43.27   40.43   41.16   43.02   44.27   44.71   44.69   43.96   45.05   43.53   48.21   46.26   46.99   45.68   47.46   45.45   44.00   49.60   47.02   46.77
21.47   21.31   39.47   40.71   41.82   44.40   42.65   42.14   39.80   36.12   42.57   41.87   39.71   40.62   35.68   37.81   64.97  0   33.19   38.32   37.39   39.37   41.13   40.08   46.91   45.01   46.46   44.92   44.49   46.57   45.86   47.76   46.26   45.25   48.06   45.07   45.38   40.37   40.00   41.57   41.97   44.02   41.30   42.97   45.64   46.23   48.30   47.90   49.00   48.01   47.70   48.60   47.31   51.20   48.11   52.30   49.70   46.56   51.16   49.20   47.77
20.43   22.59   31.50   36.46   39.57   37.29   38.64   38.81   36.15   35.11   37.04   39.40   38.36   38.92   37.23   43.79   35.65   33.19  0   36.62   48.63   46.06   40.21   40.80   43.47   42.80   41.81   41.08   42.05   43.13   42.07   42.04   41.23   40.93   40.17   41.44   40.59   39.31   40.89   40.00   40.21   38.94   39.57   39.16   39.62   41.26   40.84   40.93   41.26   41.68   40.00   40.21   38.95   38.74   40.97   40.00   39.16   38.24   30.15   40.84   40.76
20.43   19.65   39.24   40.22   42.06   38.20   40.99   40.00   42.58   38.30   41.53   42.68   40.99   42.34   40.04   41.89   39.08   38.32   36.62  0   43.13   44.35   46.76   47.28   44.26   44.73   43.28   43.51   43.25   46.32   43.67   44.04   43.88   47.26   47.36   45.26   44.84   42.31   48.30   46.51   46.30   41.63   42.70   44.30   44.07   46.84   46.51   45.36   44.73   46.41   45.99   44.30   45.78   44.09   43.58   45.15   43.88   44.21   35.29   43.25   43.07
19.31   21.18   39.08   39.96   44.14   41.15   41.36   45.30   40.08   40.59   44.82   43.34   42.00   44.37   41.67   46.36   37.35   37.39   48.63   43.13  0   55.53   49.17   50.63   45.97   45.80   45.38   44.70   42.98   45.05   45.47   44.94   45.26   45.59   45.05   45.89   46.11   44.66   46.61   48.63   44.63   43.40   44.68   46.32   42.37   45.68   44.63   46.20   46.53   46.53   46.74   44.84   45.47   43.58   44.12   44.42   45.47   46.85   37.13   46.85   45.38
21.13   22.10   39.58   41.54   43.80   42.09   43.16   44.33   44.19   40.04   45.76   47.03   43.16   47.66   44.11   47.57   39.63   39.37   46.06   44.35   55.53  0   49.79   49.16   50.53   47.58   48.00   46.76   44.63   49.58   47.89   48.41   48.95   46.95   47.47   49.37   48.31   49.25   48.20   49.37   47.05   44.35   44.78   48.95   47.02   47.68   47.26   50.32   47.89   47.89   46.62   45.57   49.58   46.41   48.00   48.10   48.95   50.11   41.33   48.63   47.79
19.87   20.89   41.36   45.40   50.10   47.40   49.38   50.00   46.06   45.06   53.83   52.59   50.94   50.52   46.86   45.23   41.70   41.13   40.21   46.76   49.17   49.79  0   60.12   55.30   54.62   55.02   54.58   54.41   57.35   56.44   57.64   58.49   53.37   57.53   53.58   53.47   54.91   53.97   57.20   57.49   52.05   54.19   54.36   56.03   55.04   53.54   56.57   56.05   56.65   54.45   55.47   58.06   53.54   56.94   59.68   57.86   58.35   45.58   57.55   56.83
19.66   22.13   41.24   42.83   47.69   46.01   47.27   48.94   41.91   41.88   48.65   47.82   47.27   48.33   44.44   45.23   41.47   40.08   40.80   47.28   50.63   49.16   60.12  0   50.63   51.86   50.82   51.03   51.87   52.69   51.14   54.07   51.97   48.97   50.94   52.07   49.90   50.21   50.31   51.45   50.21   49.37   51.26   51.97   49.06   51.97   51.45   54.04   54.24   54.24   51.35   49.90   54.45   48.86   55.37   55.28   53.62   53.31   43.77   50.83   53.20
20.86   23.59   41.61   45.97   49.89   47.47   49.47   50.21   45.13   43.18   48.03   48.96   47.39   47.61   46.03   44.30   43.25   46.91   43.47   44.26   45.97   50.53   55.30   50.63  0   68.98   60.20   58.92   57.92   61.24   59.79   63.20   61.24   59.39   63.79   61.07   62.17   53.65   55.60   55.76   55.05   54.98   54.04   52.67   53.75   55.76   59.05   58.44   59.67   59.47   55.14   56.58   59.88   57.00   57.08   59.47   60.08   58.32   49.30   58.35   57.29
21.84   23.97   41.89   46.33   50.42   46.76   48.96   48.21   41.92   42.39   47.42   47.01   45.11   46.58   45.62   44.07   42.14   45.01   42.80   44.73   45.80   47.58   54.62   51.86   68.98  0   61.29   59.43   60.08   60.69   60.69   61.03   61.71   58.27   62.60   60.32   61.21   54.98   52.77   57.43   55.71   56.20   56.49   51.93   54.34   55.89   57.03   56.73   57.64   56.62   55.60   55.60   59.06   54.79   54.67   57.23   58.86   57.52   46.37   57.23   55.38
21.47   23.52   43.67   46.88   50.83   49.48   51.24   49.37   41.14   41.84   47.05   49.59   47.40   48.45   47.72   43.18   43.96   46.46   41.81   43.28   45.38   48.00   55.02   50.82   60.20   61.29  0   60.16   60.20   60.36   58.48   60.40   61.19   59.20   62.35   60.08   59.33   50.21   53.12   54.11   54.80   52.78   52.67   54.31   53.32   55.47   56.56   56.36   56.84   55.08   55.18   59.08   58.24   55.07   57.51   58.09   57.82   56.39   49.51   57.06   57.17
21.94   21.74   40.40   45.79   48.98   49.39   49.69   50.31   40.85   40.62   51.24   51.04   48.01   49.38   46.75   41.50   42.38   44.92   41.08   43.51   44.70   46.76   54.58   51.03   58.92   59.43   60.16  0   77.80   67.33   66.53   68.83   68.91   62.86   64.96   59.05   63.16   49.90   56.91   57.38   57.79   55.76   53.52   53.99   59.67   60.00   57.68   57.75   60.12   58.72   59.30   57.67   57.83   58.49   57.72   62.22   63.82   62.73   54.67   63.38   60.69
19.36   21.37   42.19   45.17   48.77   48.78   49.49   49.07   43.57   41.41   51.88   50.42   48.84   49.79   46.53   40.98   42.38   44.49   42.05   43.25   42.98   44.63   54.41   51.87   57.92   60.08   60.20   77.80  0   66.93   63.78   68.70   67.52   62.09   64.61   60.28   60.98   50.10   56.94   56.79   59.05   54.56   54.62   53.39   58.06   59.28   58.57   56.36   59.32   57.52   58.52   58.73   57.55   59.75   57.55   62.07   63.88   63.19   52.96   62.63   59.71
20.21   24.37   43.24   45.30   50.62   48.13   52.59   51.99   44.62   44.17   53.91   55.56   54.38   51.03   49.48   45.29   44.67   46.57   43.13   46.32   45.05   49.58   57.35   52.69   61.24   60.69   60.36   67.33   66.93  0   75.35   73.13   72.67   63.69   66.87   62.20   62.37   51.87   60.04   59.55   60.69   58.66   56.25   55.78   58.81   64.74   62.95   62.85   62.80   62.20   59.51   61.94   65.13   63.56   62.70   65.53   69.96   66.06   60.41   67.07   63.84
21.11   23.68   40.45   46.03   50.10   47.82   50.62   51.26   44.29   45.90   54.43   52.58   51.67   51.55   50.00   44.17   45.09   45.86   42.07   43.67   45.47   47.89   56.44   51.14   59.79   60.69   58.48   66.53   63.78   75.35  0   71.31   70.97   62.07   67.08   59.92   60.69   54.05   56.67   61.30   61.02   56.42   56.88   52.64   56.06   61.00   60.52   58.95   61.65   58.84   58.42   60.24   62.78   59.84   61.82   63.25   66.67   65.59   58.22   65.59   63.16
20.60   22.22   43.15   45.89   51.68   49.27   50.94   51.80   43.61   42.89   53.94   55.19   51.36   51.67   49.90   45.29   44.30   47.76   42.04   44.04   44.94   48.41   57.64   54.07   63.20   61.03   60.40   68.83   68.70   73.13   71.31  0   75.35   63.04   67.63   63.08   62.65   53.04   60.46   60.08   60.70   59.71   57.67   56.06   60.66   63.41   63.82   61.59   62.68   60.85   59.63   60.25   65.45   63.52   64.29   67.14   69.59   68.10   60.14   66.67   67.01
21.96   22.73   43.12   45.82   51.14   50.10   52.49   51.47   44.84   43.24   52.58   54.02   52.08   52.38   48.33   44.62   42.98   46.26   41.23   43.88   45.26   48.95   58.49   51.97   61.24   61.71   61.19   68.91   67.52   72.67   70.97   75.35  0   62.88   67.89   60.95   62.70   52.81   59.75   58.86   61.43   56.51   56.44   56.10   59.96   63.19   62.55   63.27   64.48   62.30   61.87   60.65   64.14   62.88   63.84   66.93   69.56   68.02   61.64   68.80   65.99
20.26   22.80   45.49   46.03   50.21   47.19   46.68   49.16   45.12   42.83   48.35   50.10   47.82   47.20   45.42   44.97   41.50   45.25   40.93   47.26   45.59   46.95   53.37   48.97   59.39   58.27   59.20   62.86   62.09   63.69   62.07   63.04   62.88  0   73.08   62.25   63.93   50.21   53.58   53.55   54.67   57.41   57.29   54.16   55.14   60.48   57.69   57.00   57.49   55.06   56.57   55.26   59.63   58.99   57.98   57.58   58.82   59.07   54.61   61.26   59.36
21.51   22.34   46.17   48.32   51.36   49.58   51.46   49.89   46.00   41.94   49.90   50.52   49.06   49.69   48.53   43.72   44.44   48.06   40.17   47.36   45.05   47.47   57.53   50.94   63.79   62.60   62.35   64.96   64.61   66.87   67.08   67.63   67.89   73.08  0   66.06   67.95   53.03   56.26   58.28   59.92   59.42   58.59   56.03   58.56   61.02   62.78   59.63   61.55   59.10   57.87   58.49   63.19   61.96   62.24   63.19   62.99   62.86   55.75   64.42   61.51
21.54   22.04   44.26   46.86   49.79   49.48   49.38   51.57   43.31   41.19   48.56   50.10   46.56   46.17   45.42   40.94   41.29   45.07   41.44   45.26   45.89   49.37   53.58   52.07   61.07   60.32   60.08   59.05   60.28   62.20   59.92   63.08   60.95   62.25   66.06  0   69.78   50.83   55.12   53.46   56.21   53.11   53.60   51.12   56.85   58.42   59.49   58.37   59.13   56.15   57.58   54.45   61.16   57.17   57.75   59.48   59.88   60.16   49.49   58.88   57.75
20.85   21.49   44.17   45.93   49.48   47.10   47.83   50.52   43.35   41.31   49.49   51.02   48.33   46.28   45.11   44.52   41.80   45.38   40.59   44.84   46.11   48.31   53.47   49.90   62.17   61.21   59.33   63.16   60.98   62.37   60.69   62.65   62.70   63.93   67.95   69.78  0   50.31   53.99   55.98   57.32   52.87   53.99   51.82   56.76   58.95   59.19   56.97   58.87   57.06   55.04   53.74   60.00   56.05   58.15   58.75   61.41   58.63   50.85   58.59   57.23
21.57   19.78   40.12   44.14   47.98   45.01   46.71   46.04   43.96   44.35   48.23   48.12   46.64   49.48   48.74   43.24   40.32   40.37   39.31   42.31   44.66   49.25   54.91   50.21   53.65   54.98   50.21   49.90   50.10   51.87   54.05   53.04   52.81   50.21   53.03   50.83   50.31  0   53.24   54.15   54.36   47.90   50.00   49.90   53.57   52.07   52.70   53.62   55.69   55.28   50.72   54.87   53.83   52.17   52.48   54.66   50.72   51.24   43.21   52.49   52.48
20.90   19.44   41.49   47.05   52.52   48.64   51.57   51.48   41.38   46.07   51.14   54.26   51.47   51.57   50.00   43.69   39.96   40.00   40.89   48.30   46.61   48.20   53.97   50.31   55.60   52.77   53.12   56.91   56.94   60.04   56.67   60.46   59.75   53.58   56.26   55.12   53.99   53.24  0   62.22   64.99   52.14   50.51   51.01   53.97   53.83   54.03   57.58   56.85   57.06   55.06   54.45   57.55   54.34   54.53   57.46   56.25   55.33   46.42   55.15   57.34
20.93   20.64   39.71   46.96   50.21   45.42   48.44   49.05   42.83   44.47   51.13   51.34   50.83   50.52   48.75   45.52   41.16   41.57   40.00   46.51   48.63   49.37   57.20   51.45   55.76   57.43   54.11   57.38   56.79   59.55   61.30   60.08   58.86   53.55   58.28   53.46   55.98   54.15   62.22  0   72.89   50.31   51.22   55.22   53.27   55.82   53.61   56.54   59.04   58.03   54.02   56.22   57.72   54.22   54.91   56.02   59.64   57.52   45.42   55.53   57.11
20.55   19.32   42.27   47.17   50.73   47.08   49.79   50.32   43.15   45.38   52.07   51.86   49.69   50.41   48.64   45.52   41.07   41.97   40.21   46.30   44.63   47.05   57.49   50.21   55.05   55.71   54.80   57.79   59.05   60.69   61.02   60.70   61.43   54.67   59.92   56.21   57.32   54.36   64.99   72.89  0   51.93   50.51   54.12   55.89   58.52   56.11   57.43   57.92   58.92   55.33   57.75   60.20   56.43   56.40   58.52   59.92   58.00   48.99   57.83   60.00
20.68   22.92   40.92   48.31   51.48   51.37   51.37   48.30   39.88   38.84   48.23   48.02   47.37   47.59   45.15   42.02   43.27   44.02   38.94   41.63   43.40   44.35   52.05   49.37   54.98   56.20   52.78   55.76   54.56   58.66   56.42   59.71   56.51   57.41   59.42   53.11   52.87   47.90   52.14   50.31   51.93  0   73.23   49.80   54.08   59.24   58.61   52.60   53.39   52.79   52.04   53.67   55.98   56.82   56.77   55.22   57.58   56.88   47.26   56.40   59.43
21.49   22.69   41.67   47.67   49.05   48.42   47.90   48.30   39.57   39.79   48.12   48.12   48.11   48.33   47.16   43.15   40.43   41.30   39.57   42.70   44.68   44.78   54.19   51.26   54.04   56.49   52.67   53.52   54.62   56.25   56.88   57.67   56.44   57.29   58.59   53.60   53.99   50.00   50.51   51.22   50.51   73.23  0   51.12   53.27   59.49   59.84   52.10   55.05   54.46   56.62   52.95   56.35   55.49   57.26   55.71   56.25   56.16   48.46   58.08   58.30
22.15   22.55   42.09   43.31   46.15   45.53   46.27   47.69   45.66   42.94   46.30   46.71   47.29   45.87   46.36   43.72   41.16   42.97   39.16   44.30   46.32   48.95   54.36   51.97   52.67   51.93   54.31   53.99   53.39   55.78   52.64   56.06   56.10   54.16   56.03   51.12   51.82   49.90   51.01   55.22   54.12   49.80   51.12  0   48.98   52.81   52.11   55.94   57.83   57.03   52.41   54.22   54.71   53.01   53.71   56.83   53.41   53.71   47.46   54.73   55.51
21.58   22.48   46.25   49.16   53.68   52.73   51.47   52.11   41.58   42.24   50.63   52.30   48.52   47.90   47.57   43.27   43.02   45.64   39.62   44.07   42.37   47.02   56.03   49.06   53.75   54.34   53.32   59.67   58.06   58.81   56.06   60.66   59.96   55.14   58.56   56.85   56.76   53.57   53.97   53.27   55.89   54.08   53.27   48.98  0   58.79   56.88   54.66   56.36   54.14   59.06   57.84   59.39   58.74   58.47   60.61   61.62   59.19   51.02   61.82   61.21
21.99   21.06   43.24   47.07   49.17   49.90   51.24   53.36   42.50   43.65   53.69   53.17   51.88   51.55   50.83   44.62   44.27   46.23   41.26   46.84   45.68   47.68   55.04   51.97   55.76   55.89   55.47   60.00   59.28   64.74   61.00   63.41   63.19   60.48   61.02   58.42   58.95   52.07   53.83   55.82   58.52   59.24   59.49   52.81   58.79  0   63.83   57.51   58.63   58.43   57.00   59.32   62.48   59.68   60.52   60.43   64.34   61.30   59.41   61.26   62.65
21.56   23.17   43.12   46.33   49.69   49.58   49.48   48.63   44.14   42.01   51.96   52.26   50.00   48.86   48.33   45.74   44.71   48.30   40.84   46.51   44.63   47.26   53.54   51.45   59.05   57.03   56.56   57.68   58.57   62.95   60.52   63.82   62.55   57.69   62.78   59.49   59.19   52.70   54.03   53.61   56.11   58.61   59.84   52.11   56.88   63.83  0   58.63   58.37   58.37   59.80   58.40   64.51   61.48   61.31   62.60   63.89   59.05   56.67   62.13   60.36
20.08   22.87   43.44   46.54   52.60   51.04   50.94   51.79   45.13   43.85   52.26   53.70   51.25   50.83   46.36   43.72   44.69   47.90   40.93   45.36   46.20   50.32   56.57   54.04   58.44   56.73   56.36   57.75   56.36   62.85   58.95   61.59   63.27   57.00   59.63   58.37   56.97   53.62   57.58   56.54   57.43   52.60   52.10   55.94   54.66   57.51   58.63  0   71.62   72.21   60.00   59.80   63.98   60.48   62.30   65.94   64.48   60.04   56.67   63.51   63.75
20.89   23.71   44.06   48.12   53.32   52.39   52.07   52.52   45.65   43.97   52.26   52.16   50.83   51.65   48.65   43.27   43.96   49.00   41.26   44.73   46.53   47.89   56.05   54.24   59.67   57.64   56.84   60.12   59.32   62.80   61.65   62.68   64.48   57.49   61.55   59.13   58.87   55.69   56.85   59.04   57.92   53.39   55.05   57.83   56.36   58.63   58.37   71.62  0   86.99   60.88   60.28   62.43   60.76   63.56   65.62   64.95   59.92   60.13   64.76   64.81
21.94   23.09   43.24   47.28   51.87   50.94   51.45   51.47   44.47   44.58   52.06   52.16   51.88   51.45   47.61   43.50   45.05   48.01   41.68   46.41   46.53   47.89   56.65   54.24   59.47   56.62   55.08   58.72   57.52   62.20   58.84   60.85   62.30   55.06   59.10   56.15   57.06   55.28   57.06   58.03   58.92   52.79   54.46   57.03   54.14   58.43   58.37   72.21   86.99  0   59.88   60.48   62.43   60.76   62.38   64.44   63.17   58.13   58.47   63.39   62.62
22.36   24.42   41.80   46.03   50.62   50.52   50.83   49.79   43.86   41.92   51.13   53.69   51.46   49.17   46.15   42.60   43.53   47.70   40.00   45.99   46.74   46.62   54.45   51.35   55.14   55.60   55.18   59.30   58.52   59.51   58.42   59.63   61.87   56.57   57.87   57.58   55.04   50.72   55.06   54.02   55.33   52.04   56.62   52.41   59.06   57.00   59.80   60.00   60.88   59.88  0   58.68   60.92   61.95   61.68   65.74   64.00   61.55   60.07   64.66   62.95
19.83   22.93   40.78   46.86   52.49   49.27   49.79   48.53   43.46   42.33   48.97   48.67   48.12   48.14   47.61   42.83   48.21   48.60   40.21   44.30   44.84   45.57   55.47   49.90   56.58   55.60   59.08   57.67   58.73   61.94   60.24   60.25   60.65   55.26   58.49   54.45   53.74   54.87   54.45   56.22   57.75   53.67   52.95   54.22   57.84   59.32   58.40   59.80   60.28   60.48   58.68  0   62.53   60.68   64.07   65.87   66.20   61.48   59.26   64.26   62.48
20.46   22.15   43.94   48.12   51.77   51.35   51.04   52.73   44.44   42.74   52.47   53.50   50.00   48.55   47.82   43.72   46.26   47.31   38.95   45.78   45.47   49.58   58.06   54.45   59.88   59.06   58.24   57.83   57.55   65.13   62.78   65.45   64.14   59.63   63.19   61.16   60.00   53.83   57.55   57.72   60.20   55.98   56.35   54.71   59.39   62.48   64.51   63.98   62.43   62.43   60.92   62.53  0   64.60   68.65   67.26   67.86   64.81   60.00   65.35   67.13
19.83   23.09   42.21   45.61   51.87   50.10   52.28   50.42   44.18   42.33   50.92   52.25   50.21   49.38   47.82   43.72   46.99   51.20   38.74   44.09   43.58   46.41   53.54   48.86   57.00   54.79   55.07   58.49   59.75   63.56   59.84   63.52   62.88   58.99   61.96   57.17   56.05   52.17   54.34   54.22   56.43   56.82   55.49   53.01   58.74   59.68   61.48   60.48   60.76   60.76   61.95   60.68   64.60  0   63.35   68.59   67.47   64.02   62.88   67.13   67.59
21.05   22.06   42.94   46.14   49.48   52.28   50.93   50.73   45.82   43.99   53.07   53.37   50.62   49.79   47.62   42.51   45.68   48.11   40.97   43.58   44.12   48.00   56.94   55.37   57.08   54.67   57.51   57.72   57.55   62.70   61.82   64.29   63.84   57.98   62.24   57.75   58.15   52.48   54.53   54.91   56.40   56.77   57.26   53.71   58.47   60.52   61.31   62.30   63.56   62.38   61.68   64.07   68.65   63.35  0   68.12   68.65   64.16   66.89   67.79   69.84
21.52   23.17   42.54   46.44   50.21   51.77   52.28   52.10   45.44   42.74   54.18   55.89   53.75   51.86   49.27   44.62   47.46   52.30   40.00   45.15   44.42   48.10   59.68   55.28   59.47   57.23   58.09   62.22   62.07   65.53   63.25   67.14   66.93   57.58   63.19   59.48   58.75   54.66   57.46   56.02   58.52   55.22   55.71   56.83   60.61   60.43   62.60   65.94   65.62   64.44   65.74   65.87   67.26   68.59   68.12  0   71.29   66.93   65.68   69.96   69.13
19.83   22.27   40.04   46.86   52.18   51.35   52.70   54.41   44.40   44.58   56.79   56.17   54.38   52.07   50.73   45.29   45.45   49.70   39.16   43.88   45.47   48.95   57.86   53.62   60.08   58.86   57.82   63.82   63.88   69.96   66.67   69.59   69.56   58.82   62.99   59.88   61.41   50.72   56.25   59.64   59.92   57.58   56.25   53.41   61.62   64.34   63.89   64.48   64.95   63.17   64.00   66.20   67.86   67.47   68.65   71.29  0   73.16   67.67   69.98   68.33
20.84   22.95   40.49   46.35   49.90   49.38   50.72   52.83   43.71   43.47   54.47   55.17   51.77   53.20   48.76   45.64   44.00   46.56   38.24   44.21   46.85   50.11   58.35   53.31   58.32   57.52   56.39   62.73   63.19   66.06   65.59   68.10   68.02   59.07   62.86   60.16   58.63   51.24   55.33   57.52   58.00   56.88   56.16   53.71   59.19   61.30   59.05   60.04   59.92   58.13   61.55   61.48   64.81   64.02   64.16   66.93   73.16  0   61.06   68.53   66.14
18.68   19.85   36.71   38.99   43.77   44.64   43.06   44.73   38.13   35.89   48.42   47.90   45.13   41.99   41.01   35.66   49.60   51.16   30.15   35.29   37.13   41.33   45.58   43.77   49.30   46.37   49.51   54.67   52.96   60.41   58.22   60.14   61.64   54.61   55.75   49.49   50.85   43.21   46.42   45.42   48.99   47.26   48.46   47.46   51.02   59.41   56.67   56.67   60.13   58.47   60.07   59.26   60.00   62.88   66.89   65.68   67.67   61.06  0   72.33   67.00
20.63   23.54   43.15   46.88   50.10   51.55   52.27   50.00   43.25   43.67   50.72   53.59   50.10   50.31   48.55   45.19   47.02   49.20   40.84   43.25   46.85   48.63   57.55   50.83   58.35   57.23   57.06   63.38   62.63   67.07   65.59   66.67   68.80   61.26   64.42   58.88   58.59   52.49   55.15   55.53   57.83   56.40   58.08   54.73   61.82   61.26   62.13   63.51   64.76   63.39   64.66   64.26   65.35   67.13   67.79   69.96   69.98   68.53   72.33  0   71.91
22.95   23.84   43.67   46.04   52.69   53.62   54.13   51.88   44.91   43.67   54.67   55.38   53.64   51.75   49.79   45.41   46.77   47.77   40.76   43.07   45.38   47.79   56.83   53.20   57.29   55.38   57.17   60.69   59.71   63.84   63.16   67.01   65.99   59.36   61.51   57.75   57.23   52.48   57.34   57.11   60.00   59.43   58.30   55.51   61.21   62.65   60.36   63.75   64.81   62.62   62.95   62.48   67.13   67.59   69.84   69.13   68.33   66.14   67.00   71.91  0
