# Supplementary material for: On the origin of mitochondria: a multilayer network approach
Source: PeerJ. 2023 Jan 6;11:e14571. doi: 10.7717/peerj.14571 (PMC9828282; doi:10.7717/peerj.14571)
Supplement: Supplemental Information 6 — Identity matrices. [file peerj-11-14571-s006.zip › Identity Matrix/nad5_matriz_numbers]

0   25.22   24.94   21.98   25.39   26.29   26.32   27.54   26.44   28.45   26.38   26.71   25.11   26.91   27.91   27.53   26.21   27.16   26.35   24.89   24.63   26.65   25.59   27.94   29.04   29.13   27.61   27.86   29.13   26.84   26.58   27.23   29.45   26.71   26.77   25.55   25.32   26.64   26.16   25.70   23.73   24.57   24.61   24.17   24.34   25.51   26.61   24.94   27.57   27.53   26.27   28.01   27.46   26.20   26.26   28.60   28.93   29.23   26.89   26.89   27.23   26.67   28.38   28.26   26.86   27.15   27.81   27.53   26.10   28.85   26.97   27.81   26.48
25.22  0   40.46   42.63   44.19   48.15   41.85   42.17   41.87   41.02   41.91   42.74   40.81   43.14   44.22   44.46   44.39   42.13   40.92   42.18   42.05   44.57   43.68   46.69   45.83   44.21   45.35   45.69   46.97   46.99   42.90   44.43   44.08   44.41   44.17   44.79   37.80   39.41   39.24   40.43   39.31   39.09   41.45   40.62   42.04   40.75   41.45   40.98   41.44   41.48   43.54   41.14   43.68   46.61   47.23   44.46   45.38   45.83   46.53   43.99   46.67   42.55   47.16   44.03   43.51   45.50   45.66   45.04   45.17   45.26   45.26   43.54   46.34
24.94   40.46  0   48.71   42.58   46.32   39.16   37.80   37.84   39.55   39.00   39.16   38.24   39.42   41.40   40.55   41.79   39.07   37.50   38.18   39.04   37.76   39.64   39.81   37.76   38.30   38.82   37.84   40.51   39.30   38.56   39.84   37.96   38.59   38.71   40.98   37.06   38.52   40.98   39.17   38.29   37.34   37.76   38.25   39.51   39.28   40.48   38.75   37.30   37.80   39.68   37.90   36.88   41.07   44.35   40.73   39.11   38.59   41.11   41.37   44.69   39.26   40.54   42.28   42.31   41.13   40.39   41.68   41.06   39.33   40.84   40.58   40.80
21.98   42.63   48.71  0   45.20   50.74   42.65   42.44   42.70   44.35   43.55   44.52   41.40   42.01   48.06   47.56   46.68   44.87   44.00   43.81   42.00   42.35   44.61   44.25   41.99   42.17   43.45   42.36   43.75   43.31   42.65   45.26   42.51   42.05   43.43   44.73   39.21   43.70   42.07   41.95   42.93   42.20   41.48   42.44   44.14   40.48   43.89   42.72   40.42   40.45   45.51   43.29   43.40   47.01   50.16   44.36   41.97   42.49   45.38   45.47   49.52   44.25   44.29   47.68   45.87   45.51   45.10   45.28   44.16   44.98   47.12   45.12   43.33
25.39   44.19   42.58   45.20  0   52.93   43.30   44.61   42.58   44.01   42.79   44.43   41.23   45.13   47.05   46.05   46.96   45.04   43.67   45.40   45.15   46.39   45.83   46.39   45.85   47.56   44.89   46.04   46.91   46.12   46.84   46.09   45.83   46.33   46.17   46.96   38.29   38.80   41.78   40.58   40.85   40.42   38.22   40.36   40.86   40.13   41.54   41.01   42.86   42.32   44.54   43.49   43.79   45.75   45.35   46.60   45.83   45.62   45.63   44.15   45.37   44.16   45.38   47.48   45.22   46.33   46.41   46.17   42.83   46.10   44.72   46.42   45.15
26.29   48.15   46.32   50.74   52.93  0   46.61   47.93   47.35   49.34   48.25   48.42   48.11   47.20   50.91   51.91   52.16   49.42   48.76   49.43   46.89   49.59   49.17   50.58   49.34   50.49   48.68   49.18   50.50   49.51   49.84   49.92   48.76   48.34   50.41   50.33   42.32   43.68   45.59   44.98   44.46   44.74   43.91   46.41   47.00   44.30   50.08   45.86   45.65   45.29   49.67   47.61   48.73   51.05   52.81   50.25   49.66   49.67   49.83   50.17   53.29   49.75   49.59   49.34   50.41   50.50   50.08   49.34   47.94   49.67   51.15   51.57   50.00
26.32   41.85   39.16   42.65   43.30   46.61  0   43.84   45.14   46.08   45.75   46.39   41.17   41.86   46.98   49.20   47.69   44.62   43.20   44.01   42.81   46.41   46.49   45.99   45.08   46.75   45.64   46.45   47.22   47.87   44.06   46.82   46.90   44.67   47.30   45.05   38.44   39.00   40.98   41.00   39.61   40.35   40.36   41.01   42.58   40.00   40.23   40.68   39.23   40.90   45.34   43.96   44.37   46.50   44.44   45.35   44.90   45.35   46.50   45.62   45.26   44.53   44.96   45.09   43.34   44.44   45.57   44.91   46.30   46.55   44.62   46.46   46.31
27.54   42.17   37.80   42.44   44.61   47.93   43.84  0   64.98   64.71   67.94   66.62   50.23   53.36   48.88   52.08   51.52   53.04   52.10   57.49   55.59   55.34   55.50   53.87   60.72   56.43   56.74   56.88   57.37   58.53   57.90   58.74   57.03   57.16   58.93   57.05   43.13   45.80   45.60   45.93   45.45   47.38   41.37   41.53   42.17   42.60   44.90   42.70   46.09   49.92   50.16   49.68   51.46   48.39   44.78   51.19   50.81   50.55   56.96   53.19   49.61   51.65   55.62   54.25   56.06   55.68   56.29   54.04   55.28   55.91   53.54   55.84   54.56
26.44   41.87   37.84   42.70   42.58   47.35   45.14   64.98  0   70.64   71.03   71.79   51.17   52.46   51.75   55.59   53.59   55.25   52.81   55.28   55.37   57.88   59.03   55.45   60.59   56.30   59.56   60.87   59.88   60.00   58.94   60.94   58.65   57.99   59.09   59.65   43.06   46.92   45.53   45.60   44.62   45.51   42.68   44.90   42.74   44.39   46.51   43.83   44.59   50.00   51.88   51.02   53.55   46.88   46.45   48.89   51.62   52.69   55.34   54.62   50.47   53.05   55.45   54.55   56.13   57.86   57.66   53.48   57.61   55.50   54.25   56.29   56.04
28.45   41.02   39.55   44.35   44.01   49.34   46.08   64.71   70.64  0   70.21   72.78   51.25   51.84   51.43   53.35   52.31   53.21   51.68   56.23   54.76   58.12   58.81   51.35   58.53   56.23   58.75   56.70   57.17   57.63   55.47   58.07   56.47   56.38   56.60   58.16   42.83   45.66   45.77   44.79   43.60   45.98   41.95   42.26   43.06   42.47   46.42   42.95   44.20   47.40   52.13   49.21   50.08   45.96   45.74   49.76   49.51   50.32   54.39   54.78   50.24   51.41   54.52   53.53   54.25   54.79   54.93   54.98   56.27   52.83   53.53   53.22   52.28
26.38   41.91   39.00   43.55   42.79   48.25   45.75   67.94   71.03   70.21  0   74.25   52.04   52.90   52.56   55.61   55.52   54.97   54.57   58.75   56.34   59.87   58.52   55.94   63.22   59.22   60.94   61.31   62.34   60.94   58.12   60.28   59.24   59.69   60.31   61.05   43.29   45.48   44.96   46.53   45.48   45.74   42.42   44.02   45.21   44.14   47.22   44.85   45.77   50.08   52.84   53.16   55.27   48.48   47.15   51.51   52.51   51.51   56.64   54.31   50.08   52.82   56.63   56.67   56.54   56.54   57.30   55.78   58.81   56.06   55.59   58.58   56.76
26.71   42.74   39.16   44.52   44.43   48.42   46.39   66.62   71.79   72.78   74.25  0   51.41   53.47   52.80   54.57   54.17   55.69   53.00   55.16   54.46   60.44   58.77   54.44   61.29   57.97   60.09   59.13   60.94   61.25   57.59   59.90   58.23   58.52   59.31   60.35   42.41   44.60   45.19   44.87   43.81   44.55   41.69   42.97   42.72   42.60   46.50   43.17   43.77   48.10   51.34   49.45   53.25   46.53   46.59   50.95   52.60   52.06   54.97   54.24   52.05   52.59   54.84   54.09   56.31   56.47   56.92   55.87   56.22   54.73   54.89   56.94   55.59
25.11   40.81   38.24   41.40   41.23   48.11   41.17   50.23   51.17   51.25   52.04   51.41  0   51.28   51.74   50.48   51.51   59.94   58.92   60.09   57.96   53.20   52.73   51.02   53.18   51.77   50.62   51.44   50.84   49.62   52.39   51.47   54.29   52.20   49.54   52.43   41.38   42.68   44.00   44.53   42.08   42.99   42.47   42.79   42.88   42.19   46.17   45.38   42.56   45.81   51.42   45.44   48.14   47.97   46.06   51.81   51.54   49.84   52.72   50.56   47.64   53.31   51.63   51.82   54.08   53.48   53.08   51.97   53.71   52.91   50.63   51.34   50.31
26.91   43.14   39.42   42.01   45.13   47.20   41.86   53.36   52.46   51.84   52.90   53.47   51.28  0   49.53   50.00   49.45   54.20   53.65   56.22   54.53   55.52   55.94   53.38   56.19   51.23   55.06   52.90   54.42   56.23   56.57   57.90   54.83   54.98   52.57   54.08   41.72   42.30   42.52   43.42   42.83   43.57   42.61   41.65   42.29   45.45   48.81   45.58   42.86   48.82   49.21   46.06   51.05   48.74   45.27   51.03   49.68   49.84   54.62   53.42   49.37   51.17   54.28   53.92   55.73   55.57   56.65   53.08   54.86   54.70   56.27   53.92   51.64
27.91   44.22   41.40   48.06   47.05   50.91   46.98   48.88   51.75   51.43   52.56   52.80   51.74   49.53  0   64.09   67.77   56.22   56.22   53.86   56.15   53.71   53.26   53.50   54.27   52.84   55.75   54.19   55.70   53.31   54.19   54.29   57.03   53.40   53.31   53.49   42.52   45.76   46.76   46.24   44.39   44.32   48.29   49.27   50.08   46.66   52.03   49.19   44.46   48.80   49.52   49.20   49.26   48.47   50.08   53.28   53.36   53.44   53.81   53.56   55.04   52.40   53.11   53.76   53.76   56.16   52.96   50.89   54.95   53.92   52.80   54.56   52.96
27.53   44.46   40.55   47.56   46.05   51.91   49.20   52.08   55.59   53.35   55.61   54.57   50.48   50.00   64.09  0   71.97   57.19   55.45   55.45   55.70   54.68   54.37   55.91   56.98   55.70   57.50   58.00   57.78   56.49   54.68   58.44   58.95   54.99   57.12   57.48   42.58   46.31   47.00   47.35   45.82   45.75   47.56   48.05   48.86   46.24   49.51   47.50   46.95   50.24   53.38   50.00   51.57   48.04   51.69   53.29   51.56   52.81   54.38   54.29   51.85   53.04   54.88   52.97   54.74   54.74   53.45   56.54   56.41   52.97   55.86   56.82   53.93
26.21   44.39   41.79   46.68   46.96   52.16   47.69   51.52   53.59   52.31   55.52   54.17   51.51   49.45   67.77   71.97  0   57.26   56.62   53.00   54.19   53.96   54.37   57.58   56.74   57.66   58.04   56.01   58.48   55.29   55.06   58.03   59.18   54.91   57.19   57.39   42.36   47.36   46.52   47.92   46.39   45.99   48.62   49.43   49.43   47.47   51.22   49.19   46.39   49.52   52.17   49.44   52.31   50.34   52.25   53.37   53.61   52.08   54.22   54.13   54.65   54.24   55.27   55.93   56.89   56.41   56.25   55.97   57.76   55.61   56.57   57.21   56.25
27.16   42.13   39.07   44.87   45.04   49.42   44.62   53.04   55.25   53.21   54.97   55.69   59.94   54.20   56.22   57.19   57.26  0   67.57   61.08   59.23   56.23   56.18   56.29   57.36   56.48   57.03   59.54   58.82   57.72   59.29   56.74   61.00   57.41   56.70   55.26   43.01   47.48   46.33   46.23   46.45   45.44   44.18   44.34   44.98   45.60   49.44   46.84   45.47   50.24   53.47   49.84   53.00   51.35   48.89   53.96   53.63   54.50   54.95   54.86   53.31   56.20   55.23   56.60   58.27   58.11   56.85   56.89   59.59   55.03   56.92   57.39   54.63
26.35   40.92   37.50   44.00   43.67   48.76   43.20   52.10   52.81   51.68   54.57   53.00   58.92   53.65   56.22   55.45   56.62   67.57  0   58.68   56.68   55.37   54.22   54.86   57.03   54.55   56.55   57.52   58.27   55.93   56.33   57.19   59.35   55.52   53.97   54.39   42.01   45.67   45.93   46.08   44.48   45.84   45.95   44.52   44.90   45.37   49.60   47.63   44.60   48.26   52.60   48.82   50.81   49.58   47.24   50.79   50.65   51.42   53.91   55.57   49.92   53.21   54.21   54.86   57.39   55.50   53.46   53.01   57.14   54.95   54.16   54.63   52.51
24.89   42.18   38.18   43.81   45.40   49.43   44.01   57.49   55.28   56.23   58.75   55.16   60.09   56.22   53.86   55.45   53.00   61.08   58.68  0   73.18   59.46   56.48   54.77   59.20   56.55   55.78   57.21   57.72   57.36   55.45   58.14   57.70   55.75   54.93   57.57   44.53   45.84   47.06   46.81   44.05   45.14   41.63   44.50   43.95   43.04   46.58   46.20   44.23   50.24   52.83   49.06   51.46   50.34   47.72   54.40   52.67   52.44   59.30   57.14   51.81   55.26   57.45   55.19   56.49   56.69   56.06   57.10   57.08   57.68   56.04   56.45   53.28
24.63   42.05   39.04   42.00   45.15   46.89   42.81   55.59   55.37   54.76   56.34   54.46   57.96   54.53   56.15   55.70   54.19   59.23   56.68   73.18  0   58.10   56.02   54.77   59.75   54.94   57.41   56.88   57.81   55.76   54.00   57.34   57.70   55.13   55.52   56.63   41.97   46.39   46.34   45.97   43.03   43.99   42.42   44.98   43.79   44.55   46.10   46.91   43.62   48.50   51.89   47.65   49.19   48.48   45.68   53.29   52.50   52.13   57.39   56.83   51.49   54.63   55.19   53.46   55.07   56.85   54.96   54.40   56.60   55.96   54.47   55.03   51.17
26.65   44.57   37.76   42.35   46.39   49.59   46.41   55.34   57.88   58.12   59.87   60.44   53.20   55.52   53.71   54.68   53.96   56.23   55.37   59.46   58.10  0   70.84   56.92   61.93   59.72   59.78   60.44   62.46   62.58   59.16   61.13   61.60   58.14   59.91   61.38   43.53   45.50   45.85   46.19   44.05   45.48   42.95   44.07   42.95   45.73   47.60   45.38   44.75   49.76   52.05   49.05   52.51   49.24   46.20   54.60   52.76   52.70   58.85   55.89   51.58   54.49   57.59   54.73   55.99   59.15   57.17   55.08   57.80   58.99   59.15   59.94   59.62
25.59   43.68   39.64   44.61   45.83   49.17   46.49   55.50   59.03   58.81   58.52   58.77   52.73   55.94   53.26   54.37   54.37   56.18   54.22   56.48   56.02   70.84  0   55.29   62.28   56.41   59.28   58.26   61.19   60.03   59.32   60.03   59.37   57.31   56.67   57.57   42.92   44.88   46.65   47.94   45.19   45.09   43.57   45.66   43.66   44.59   48.72   46.65   45.71   50.40   52.85   49.21   52.77   50.25   47.94   54.13   51.39   51.83   56.78   54.62   52.13   56.74   58.62   57.62   57.98   59.68   58.00   55.01   57.69   58.86   57.44   58.64   59.15
27.94   46.69   39.81   44.25   46.39   50.58   45.99   53.87   55.45   51.35   55.94   54.44   51.02   53.38   53.50   55.91   57.58   56.29   54.86   54.77   54.77   56.92   55.29  0   63.28   60.44   61.03   60.53   63.31   61.38   59.87   59.62   62.26   60.75   62.60   61.38   43.61   45.53   48.06   48.65   46.57   46.19   44.96   45.28   45.48   47.17   51.20   48.33   45.26   51.76   53.43   51.44   54.17   52.64   49.76   52.06   50.49   51.28   58.06   55.39   53.75   56.65   60.06   56.98   58.82   60.51   58.69   56.73   58.03   57.62   59.46   60.25   60.00
29.04   45.83   37.76   41.99   45.85   49.34   45.08   60.72   60.59   58.53   63.22   61.29   53.18   56.19   54.27   56.98   56.74   57.36   57.03   59.20   59.75   61.93   62.28   63.28  0   63.31   64.97   64.21   68.32   66.46   60.59   64.16   66.09   65.22   65.99   63.84   44.23   47.78   49.36   49.92   48.17   48.42   43.95   44.11   45.19   47.59   50.63   47.31   46.89   52.93   55.22   51.43   54.07   50.51   47.62   55.21   53.66   53.97   59.39   58.65   52.85   54.80   61.44   56.08   59.08   61.97   59.21   60.67   61.87   61.99   59.40   61.39   61.99
29.13   44.21   38.30   42.17   47.56   50.49   46.75   56.43   56.30   56.23   59.22   57.97   51.77   51.23   52.84   55.70   57.66   56.48   54.55   56.55   54.94   59.72   56.41   60.44   63.31  0   65.80   67.33   70.40   66.97   59.35   62.28   63.40   62.93   63.30   61.60   44.65   47.55   49.28   48.66   44.95   46.61   44.98   44.98   45.77   47.28   50.87   47.86   45.56   48.34   54.10   50.32   51.54   49.66   48.58   54.66   53.96   55.29   57.67   56.94   53.63   55.26   58.66   56.76   56.13   57.95   56.78   56.89   60.06   59.65   57.55   60.06   58.56
27.61   45.35   38.82   43.45   44.89   48.68   45.64   56.74   59.56   58.75   60.94   60.09   50.62   55.06   55.75   57.50   58.04   57.03   56.55   55.78   57.41   59.78   59.28   61.03   64.97   65.80  0   71.82   72.43   68.70   64.10   62.40   66.56   65.43   65.06   63.85   44.18   47.94   47.76   48.98   46.92   48.42   45.06   44.90   44.89   47.35   49.21   46.20   46.26   52.13   56.47   50.95   53.32   50.76   49.92   52.84   51.94   53.32   58.79   57.10   52.92   56.58   60.94   57.55   58.43   59.15   58.83   59.52   61.73   60.69   60.94   61.73   60.38
27.86   45.69   37.84   42.36   46.04   49.18   46.45   56.88   60.87   56.70   61.31   59.13   51.44   52.90   54.19   58.00   56.01   59.54   57.52   57.21   56.88   60.44   58.26   60.53   64.21   67.33   71.82  0   73.52   70.00   63.23   63.71   65.68   65.27   66.67   66.88   44.51   47.24   48.96   47.65   46.70   47.72   45.48   45.48   46.25   46.56   50.71   48.03   45.57   52.68   55.75   51.02   53.81   50.76   49.05   52.11   53.40   54.89   57.74   57.64   54.09   55.49   59.41   56.92   57.21   59.31   58.68   58.77   62.05   60.60   61.16   60.79   59.47
29.13   46.97   40.51   43.75   46.91   50.50   47.22   57.37   59.88   57.17   62.34   60.94   50.84   54.42   55.70   57.78   58.48   58.82   58.27   57.72   57.81   62.46   61.19   63.31   68.32   70.40   72.43   73.52  0   75.38   65.02   66.14   68.17   66.30   65.73   65.31   44.01   48.18   49.60   48.66   46.84   47.87   46.40   46.56   45.92   49.04   52.31   50.08   47.61   51.82   55.52   50.00   53.48   51.18   50.00   54.99   53.81   54.83   59.68   58.15   54.11   58.11   63.54   60.25   59.94   62.88   61.36   61.37   64.51   62.52   62.15   63.41   64.09
26.84   46.99   39.30   43.31   46.12   49.51   47.87   58.53   60.00   57.63   60.94   61.25   49.62   56.23   53.31   56.49   55.29   57.72   55.93   57.36   55.76   62.58   60.03   61.38   66.46   66.97   68.70   70.00   75.38  0   63.54   64.64   64.70   65.63   65.22   62.91   44.04   47.24   49.60   50.24   46.86   49.61   44.82   43.70   45.22   46.31   50.08   47.54   45.73   50.47   56.99   49.53   55.57   51.01   50.00   52.13   53.31   53.70   59.46   57.46   53.30   55.26   60.96   56.13   56.90   61.10   60.22   62.24   61.48   60.03   59.97   63.05   61.19
26.58   42.90   38.56   42.65   46.84   49.84   44.06   57.90   58.94   55.47   58.12   57.59   52.39   56.57   54.19   54.68   55.06   59.29   56.33   55.45   54.00   59.16   59.32   59.87   60.59   59.35   64.10   63.23   65.02   63.54  0   65.79   63.71   61.59   60.19   58.78   44.50   46.06   45.53   46.00   44.39   46.54   46.01   45.05   45.37   47.43   50.48   48.10   45.48   53.40   53.94   51.10   53.90   50.34   49.61   53.07   53.81   53.55   58.53   56.53   53.70   57.55   62.46   59.21   61.07   60.51   61.93   59.02   62.30   61.48   62.05   62.46   62.38
27.23   44.43   39.84   45.26   46.09   49.92   46.82   58.74   60.94   58.07   60.28   59.90   51.47   57.90   54.29   58.44   58.03   56.74   57.19   58.14   57.34   61.13   60.03   59.62   64.16   62.28   62.40   63.71   66.14   64.64   65.79  0   63.28   66.51   64.02   62.34   44.23   48.02   48.79   49.06   48.10   49.45   46.54   47.18   45.41   49.27   52.81   50.56   45.54   52.23   55.01   50.63   53.76   49.91   50.16   53.32   53.43   53.34   59.97   60.83   53.64   57.53   60.85   58.89   60.09   59.39   61.78   59.78   64.07   62.92   61.27   61.37   60.41
29.45   44.08   37.96   42.51   45.83   48.76   46.90   57.03   58.65   56.47   59.24   58.23   54.29   54.83   57.03   58.95   59.18   61.00   59.35   57.70   57.70   61.60   59.37   62.26   66.09   63.40   66.56   65.68   68.17   64.70   63.71   63.28  0   67.60   65.01   66.35   45.01   49.20   48.06   48.89   48.17   48.57   48.23   48.23   46.46   48.79   52.40   49.84   45.76   53.58   56.03   54.14   56.61   50.76   49.60   56.53   53.42   55.41   59.81   57.46   55.48   57.91   60.51   59.43   63.39   64.13   63.65   59.58   62.76   61.55   62.12   63.55   61.39
26.71   44.41   38.59   42.05   46.33   48.34   44.67   57.16   57.99   56.38   59.69   58.52   52.20   54.98   53.40   54.99   54.91   57.41   55.52   55.75   55.13   58.14   57.31   60.75   65.22   62.93   65.43   65.27   66.30   65.63   61.59   66.51   67.60  0   68.09   68.28   45.66   46.83   50.24   49.09   48.78   50.38   43.63   43.47   45.03   48.07   50.79   49.37   44.34   52.53   55.38   50.24   54.22   49.92   49.44   52.21   53.08   51.27   60.10   57.12   52.77   54.56   59.06   57.57   58.93   60.13   60.92   59.39   60.98   61.04   58.77   61.77   61.04
26.77   44.17   38.71   43.43   46.17   50.41   47.30   58.93   59.09   56.60   60.31   59.31   49.54   52.57   53.31   57.12   57.19   56.70   53.97   54.93   55.52   59.91   56.67   62.60   65.99   63.30   65.06   66.67   65.73   65.22   60.19   64.02   65.01   68.09  0   69.73   44.95   49.29   47.67   47.85   47.53   46.60   44.32   44.64   45.60   47.75   51.04   48.65   45.54   53.96   56.71   50.87   54.55   49.83   49.05   52.46   51.22   51.51   57.12   55.75   50.63   52.91   58.65   54.73   56.78   58.93   58.29   57.71   60.57   58.27   59.46   61.20   59.53
25.55   44.79   40.98   44.73   46.96   50.33   45.05   57.05   59.65   58.16   61.05   60.35   52.43   54.08   53.49   57.48   57.39   55.26   54.39   57.57   56.63   61.38   57.57   61.38   63.84   61.60   63.85   66.88   65.31   62.91   58.78   62.34   66.35   68.28   69.73  0   46.97   50.72   48.62   49.84   47.76   49.84   46.44   45.15   45.79   47.15   51.29   49.20   44.21   51.76   56.62   52.24   53.68   49.32   49.68   54.17   51.97   53.04   59.84   57.00   53.19   54.14   58.51   55.98   56.62   57.74   57.58   57.78   58.28   58.12   59.24   61.31   58.76
25.32   37.80   37.06   39.21   38.29   42.32   38.44   43.13   43.06   42.83   43.29   42.41   41.38   41.72   42.52   42.58   42.36   43.01   42.01   44.53   41.97   43.53   42.92   43.61   44.23   44.65   44.18   44.51   44.01   44.04   44.50   44.23   45.01   45.66   44.95   46.97  0   51.07   49.07   51.08   50.54   50.77   39.21   39.52   37.40   36.52   41.30   40.63   36.83   42.07   41.13   41.28   40.48   42.55   40.72   42.23   41.20   43.15   46.84   46.13   41.90   41.31   41.21   42.39   43.21   42.70   43.01   41.41   41.78   42.79   44.91   43.26   41.74
26.64   39.41   38.52   43.70   38.80   43.68   39.00   45.80   46.92   45.66   45.48   44.60   42.68   42.30   45.76   46.31   47.36   47.48   45.67   45.84   46.39   45.50   44.88   45.53   47.78   47.55   47.94   47.24   48.18   47.24   46.06   48.02   49.20   46.83   49.29   50.72   51.07  0   57.01   57.32   57.21   56.55   40.48   40.00   39.94   40.99   42.88   42.83   40.44   46.31   46.87   44.22   43.55   46.40   44.77   44.43   43.46   42.83   50.47   50.55   46.73   46.64   46.88   47.41   46.80   47.57   47.41   47.49   46.48   47.02   48.36   48.75   46.11
26.16   39.24   40.98   42.07   41.78   45.59   40.98   45.60   45.53   45.77   44.96   45.19   44.00   42.52   46.76   47.00   46.52   46.33   45.93   47.06   46.34   45.85   46.65   48.06   49.36   49.28   47.76   48.96   49.60   49.60   45.53   48.79   48.06   50.24   47.67   48.62   49.07   57.01  0   62.23   63.00   61.74   39.71   36.82   40.29   37.96   42.79   41.79   39.23   43.26   45.71   42.72   45.60   43.97   44.78   45.86   46.24   45.86   52.08   51.83   45.58   46.06   48.74   46.91   47.39   47.70   47.23   48.81   45.58   48.81   49.53   48.34   48.26
25.70   40.43   39.17   41.95   40.58   44.98   41.00   45.93   45.60   44.79   46.53   44.87   44.53   43.42   46.24   47.35   47.92   46.23   46.08   46.81   45.97   46.19   47.94   48.65   49.92   48.66   48.98   47.65   48.66   50.24   46.00   49.06   48.89   49.09   47.85   49.84   51.08   57.32   62.23  0   72.44   70.98   39.52   38.41   42.38   40.26   43.04   42.20   41.10   44.09   45.13   43.89   43.85   41.92   43.57   43.42   42.65   42.52   51.35   50.16   45.24   45.48   48.83   48.36   47.98   48.98   46.54   47.73   46.09   46.55   47.49   50.55   47.35
23.73   39.31   38.29   42.93   40.85   44.46   39.61   45.45   44.62   43.60   45.48   43.81   42.08   42.83   44.39   45.82   46.39   46.45   44.48   44.05   43.03   44.05   45.19   46.57   48.17   44.95   46.92   46.70   46.84   46.86   44.39   48.10   48.17   48.78   47.53   47.76   50.54   57.21   63.00   72.44  0   75.34   41.53   39.46   40.83   40.13   42.04   42.63   40.41   43.31   44.32   42.77   43.04   43.51   46.14   43.04   42.37   44.30   49.36   48.17   44.20   45.14   47.81   47.72   47.41   46.93   47.24   46.93   48.12   46.93   47.48   49.29   46.39
24.57   39.09   37.34   42.20   40.42   44.74   40.35   47.38   45.51   45.98   45.74   44.55   42.99   43.57   44.32   45.75   45.99   45.44   45.84   45.14   43.99   45.48   45.09   46.19   48.42   46.61   48.42   47.72   47.87   49.61   46.54   49.45   48.57   50.38   46.60   49.84   50.77   56.55   61.74   70.98   75.34  0   40.35   39.08   40.92   38.85   41.96   41.89   38.52   44.74   44.97   43.93   44.52   42.86   44.13   42.95   43.23   43.40   51.11   48.49   44.70   44.24   48.37   47.10   45.10   48.28   47.25   47.82   46.90   46.64   46.88   49.37   46.19
24.61   41.45   37.76   41.48   38.22   43.91   40.36   41.37   42.68   41.95   42.42   41.69   42.47   42.61   48.29   47.56   48.62   44.18   45.95   41.63   42.42   42.95   43.57   44.96   43.95   44.98   45.06   45.48   46.40   44.82   46.01   46.54   48.23   43.63   44.32   46.44   39.21   40.48   39.71   39.52   41.53   40.35  0   60.03   51.59   52.75   57.03   55.61   37.06   40.06   43.24   41.40   42.74   46.44   46.82   45.67   43.27   45.64   47.67   47.12   44.60   44.41   44.78   46.92   47.39   48.18   46.67   46.73   46.52   46.04   46.99   45.25   46.45
24.17   40.62   38.25   42.44   40.36   46.41   41.01   41.53   44.90   42.26   44.02   42.97   42.79   41.65   49.27   48.05   49.43   44.34   44.52   44.50   44.98   44.07   45.66   45.28   44.11   44.98   44.90   45.48   46.56   43.70   45.05   47.18   48.23   43.47   44.64   45.15   39.52   40.00   36.82   38.41   39.46   39.08   60.03  0   50.83   51.45   55.15   53.03   39.14   40.70   42.93   43.31   45.35   46.78   45.06   45.04   43.44   44.37   44.62   44.23   45.24   46.14   43.83   46.60   46.28   46.59   45.24   45.77   46.99   45.89   46.68   45.73   45.34
24.34   42.04   39.51   44.14   40.86   47.00   42.58   42.17   42.74   43.06   45.21   42.72   42.88   42.29   50.08   48.86   49.43   44.98   44.90   43.95   43.79   42.95   43.66   45.48   45.19   45.77   44.89   46.25   45.92   45.22   45.37   45.41   46.46   45.03   45.60   45.79   37.40   39.94   40.29   42.38   40.83   40.92   51.59   50.83  0   51.68   56.99   55.34   39.39   42.38   44.44   41.81   43.72   46.95   46.26   45.89   43.60   43.99   45.67   46.88   46.43   44.87   44.55   45.89   45.73   47.70   44.92   45.70   43.67   45.34   45.50   46.52   46.06
25.51   40.75   39.28   40.48   40.13   44.30   40.00   42.60   44.39   42.47   44.14   42.60   42.19   45.45   46.66   46.24   47.47   45.60   45.37   43.04   44.55   45.73   44.59   47.17   47.59   47.28   47.35   46.56   49.04   46.31   47.43   49.27   48.79   48.07   47.75   47.15   36.52   40.99   37.96   40.26   40.13   38.85   52.75   51.45   51.68  0   60.64   63.72   40.19   42.33   44.41   42.24   43.54   45.66   46.72   47.22   44.46   46.34   47.90   47.50   46.89   45.71   46.74   47.06   47.29   50.00   47.85   45.99   47.85   46.90   48.17   48.17   48.57
26.61   41.45   40.48   43.89   41.54   50.08   40.23   44.90   46.51   46.42   47.22   46.50   46.17   48.81   52.03   49.51   51.22   49.44   49.60   46.58   46.10   47.60   48.72   51.20   50.63   50.87   49.21   50.71   52.31   50.08   50.48   52.81   52.40   50.79   51.04   51.29   41.30   42.88   42.79   43.04   42.04   41.96   57.03   55.15   56.99   60.64  0   66.52   41.08   43.74   46.43   43.81   46.50   46.96   49.21   49.61   46.69   48.34   51.52   50.80   49.84   50.86   48.58   50.87   51.97   54.34   51.90   49.76   52.05   52.05   53.63   51.26   51.50
24.94   40.98   38.75   42.72   41.01   45.86   40.68   42.70   43.83   42.95   44.85   43.17   45.38   45.58   49.19   47.50   49.19   46.84   47.63   46.20   46.91   45.38   46.65   48.33   47.31   47.86   46.20   48.03   50.08   47.54   48.10   50.56   49.84   49.37   48.65   49.20   40.63   42.83   41.79   42.20   42.63   41.89   55.61   53.03   55.34   63.72   66.52  0   38.73   42.34   44.71   41.77   44.73   45.12   46.84   47.42   45.57   45.35   50.40   49.36   47.79   46.95   47.80   49.61   48.98   51.18   49.53   47.54   50.47   47.64   49.84   48.11   48.98
27.57   41.44   37.30   40.42   42.86   45.65   39.23   46.09   44.59   44.20   45.77   43.77   42.56   42.86   44.46   46.95   46.39   45.47   44.60   44.23   43.62   44.75   45.71   45.26   46.89   45.56   46.26   45.57   47.61   45.73   45.48   45.54   45.76   44.34   45.54   44.21   36.83   40.44   39.23   41.10   40.41   38.52   37.06   39.14   39.39   40.19   41.08   38.73  0   45.73   50.00   45.98   47.80   47.57   44.72   48.67   47.42   48.58   46.49   44.34   46.31   50.00   47.96   50.24   49.22   48.66   48.10   49.37   44.48   48.42   50.24   48.58   47.18
27.53   41.48   37.80   40.45   42.32   45.29   40.90   49.92   50.00   47.40   50.08   48.10   45.81   48.82   48.80   50.24   49.52   50.24   48.26   50.24   48.50   49.76   50.40   51.76   52.93   48.34   52.13   52.68   51.82   50.47   53.40   52.23   53.58   52.53   53.96   51.76   42.07   46.31   43.26   44.09   43.31   44.74   40.06   40.70   42.38   42.33   43.74   42.34   45.73  0   58.66   53.20   57.44   49.58   46.39   49.84   49.84   51.34   50.47   48.82   48.59   51.96   50.39   53.45   56.58   54.70   54.38   55.75   51.33   53.21   54.69   52.74   54.22
26.27   43.54   39.68   45.51   44.54   49.67   45.34   50.16   51.88   52.13   52.84   51.34   51.42   49.21   49.52   53.38   52.17   53.47   52.60   52.83   51.89   52.05   52.85   53.43   55.22   54.10   56.47   55.75   55.52   56.99   53.94   55.01   56.03   55.38   56.71   56.62   41.13   46.87   45.71   45.13   44.32   44.97   43.24   42.93   44.44   44.41   46.43   44.71   50.00   58.66  0   56.63   61.92   52.60   48.12   54.42   52.42   53.70   51.74   51.50   51.72   56.34   55.71   57.37   56.74   57.84   57.34   60.31   54.62   56.81   56.09   57.28   56.41
28.01   41.14   37.90   43.29   43.49   47.61   43.96   49.68   51.02   49.21   53.16   49.45   45.44   46.06   49.20   50.00   49.44   49.84   48.82   49.06   47.65   49.05   49.21   51.44   51.43   50.32   50.95   51.02   50.00   49.53   51.10   50.63   54.14   50.24   50.87   52.24   41.28   44.22   42.72   43.89   42.77   43.93   41.40   43.31   41.81   42.24   43.81   41.77   45.98   53.20   56.63  0   63.74   48.49   44.77   50.86   50.24   49.76   48.89   47.87   48.99   50.78   48.83   51.02   52.11   51.33   51.02   51.88   49.53   51.10   52.27   50.63   49.53
27.46   43.68   36.88   43.40   43.79   48.73   44.37   51.46   53.55   50.08   55.27   53.25   48.14   51.05   49.26   51.57   52.31   53.00   50.81   51.46   49.19   52.51   52.77   54.17   54.07   51.54   53.32   53.81   53.48   55.57   53.90   53.76   56.61   54.22   54.55   53.68   40.48   43.55   45.60   43.85   43.04   44.52   42.74   45.35   43.72   43.54   46.50   44.73   47.80   57.44   61.92   63.74  0   49.08   47.83   51.38   51.29   51.46   51.54   50.49   51.36   53.29   53.70   52.41   56.52   55.47   56.25   57.93   52.81   55.14   54.74   55.86   54.90
26.20   46.61   41.07   47.01   45.75   51.05   46.50   48.39   46.88   45.96   48.48   46.53   47.97   48.74   48.47   48.04   50.34   51.35   49.58   50.34   48.48   49.24   50.25   52.64   50.51   49.66   50.76   50.76   51.18   51.01   50.34   49.91   50.76   49.92   49.83   49.32   42.55   46.40   43.97   41.92   43.51   42.86   46.44   46.78   46.95   45.66   46.96   45.12   47.57   49.58   52.60   48.49   49.08  0   48.91   55.85   54.42   55.09   51.01   48.74   53.01   55.09   52.09   53.26   52.68   55.59   55.09   54.53   51.25   53.01   53.59   52.75   54.92
26.26   47.23   44.35   50.16   45.35   52.81   44.44   44.78   46.45   45.74   47.15   46.59   46.06   45.27   50.08   51.69   52.25   48.89   47.24   47.72   45.68   46.20   47.94   49.76   47.62   48.58   49.92   49.05   50.00   50.00   49.61   50.16   49.60   49.44   49.05   49.68   40.72   44.77   44.78   43.57   46.14   44.13   46.82   45.06   46.26   46.72   49.21   46.84   44.72   46.39   48.12   44.77   47.83   48.91  0   49.76   48.14   49.29   50.24   49.21   57.54   51.25   52.57   50.94   51.87   52.51   52.51   52.27   50.47   51.41   53.05   52.51   50.62
28.60   44.46   40.73   44.36   46.60   50.25   45.35   51.19   48.89   49.76   51.51   50.95   51.81   51.03   53.28   53.29   53.37   53.96   50.79   54.40   53.29   54.60   54.13   52.06   55.21   54.66   52.84   52.11   54.99   52.13   53.07   53.32   56.53   52.21   52.46   54.17   42.23   44.43   45.86   43.42   43.04   42.95   45.67   45.04   45.89   47.22   49.61   47.42   48.67   49.84   54.42   50.86   51.38   55.85   49.76  0   69.17   68.54   53.42   51.27   53.21   57.75   55.54   58.87   58.50   60.63   57.57   58.18   53.93   56.20   57.14   57.70   56.79
28.93   45.38   39.11   41.97   45.83   49.66   44.90   50.81   51.62   49.51   52.51   52.60   51.54   49.68   53.36   51.56   53.61   53.63   50.65   52.67   52.50   52.76   51.39   50.49   53.66   53.96   51.94   53.40   53.81   53.31   53.81   53.43   53.42   53.08   51.22   51.97   41.20   43.46   46.24   42.65   42.37   43.23   43.27   43.44   43.60   44.46   46.69   45.57   47.42   49.84   52.42   50.24   51.29   54.42   48.14   69.17  0   82.62   51.79   52.52   54.11   57.05   55.38   58.75   57.23   60.77   57.65   57.93   54.57   55.70   56.66   58.59   57.21
29.23   45.83   38.59   42.49   45.62   49.67   45.35   50.55   52.69   50.32   51.51   52.06   49.84   49.84   53.44   52.81   52.08   54.50   51.42   52.44   52.13   52.70   51.83   51.28   53.97   55.29   53.32   54.89   54.83   53.70   53.55   53.34   55.41   51.27   51.51   53.04   43.15   42.83   45.86   42.52   44.30   43.40   45.64   44.37   43.99   46.34   48.34   45.35   48.58   51.34   53.70   49.76   51.46   55.09   49.29   68.54   82.62  0   51.27   51.35   54.32   57.37   56.18   59.03   58.31   60.22   58.90   58.20   55.26   56.11   57.21   57.77   56.56
26.89   46.53   41.11   45.38   45.63   49.83   46.50   56.96   55.34   54.39   56.64   54.97   52.72   54.62   53.81   54.38   54.22   54.95   53.91   59.30   57.39   58.85   56.78   58.06   59.39   57.67   58.79   57.74   59.68   59.46   58.53   59.97   59.81   60.10   57.12   59.84   46.84   50.47   52.08   51.35   49.36   51.11   47.67   44.62   45.67   47.90   51.52   50.40   46.49   50.47   51.74   48.89   51.54   51.01   50.24   53.42   51.79   51.27  0   71.38   55.13   55.70   60.25   58.39   59.40   61.39   57.66   58.45   59.97   59.97   61.93   61.23   58.20
26.89   43.99   41.37   45.47   44.15   50.17   45.62   53.19   54.62   54.78   54.31   54.24   50.56   53.42   53.56   54.29   54.13   54.86   55.57   57.14   56.83   55.89   54.62   55.39   58.65   56.94   57.10   57.64   58.15   57.46   56.53   60.83   57.46   57.12   55.75   57.00   46.13   50.55   51.83   50.16   48.17   48.49   47.12   44.23   46.88   47.50   50.80   49.36   44.34   48.82   51.50   47.87   50.49   48.74   49.21   51.27   52.52   51.35   71.38  0   55.05   53.40   57.64   56.71   55.68   57.03   55.21   56.78   59.56   58.77   60.25   58.45   56.85
27.23   46.67   44.69   49.52   45.37   53.29   45.26   49.61   50.47   50.24   50.08   52.05   47.64   49.37   55.04   51.85   54.65   53.31   49.92   51.81   51.49   51.58   52.13   53.75   52.85   53.63   52.92   54.09   54.11   53.30   53.70   53.64   55.48   52.77   50.63   53.19   41.90   46.73   45.58   45.24   44.20   44.70   44.60   45.24   46.43   46.89   49.84   47.79   46.31   48.59   51.72   48.99   51.36   53.01   57.54   53.21   54.11   54.32   55.13   55.05  0   55.38   57.83   55.47   55.43   57.97   57.50   56.16   57.10   56.09   61.15   59.22   57.45
26.67   42.55   39.26   44.25   44.16   49.75   44.53   51.65   53.05   51.41   52.82   52.59   53.31   51.17   52.40   53.04   54.24   56.20   53.21   55.26   54.63   54.49   56.74   56.65   54.80   55.26   56.58   55.49   58.11   55.26   57.55   57.53   57.91   54.56   52.91   54.14   41.31   46.64   46.06   45.48   45.14   44.24   44.41   46.14   44.87   45.71   50.86   46.95   50.00   51.96   56.34   50.78   53.29   55.09   51.25   57.75   57.05   57.37   55.70   53.40   55.38  0   64.07   63.98   59.35   65.42   66.77   60.56   58.29   60.28   61.99   62.62   61.43
28.38   47.16   40.54   44.29   45.38   49.59   44.96   55.62   55.45   54.52   56.63   54.84   51.63   54.28   53.11   54.88   55.27   55.23   54.21   57.45   55.19   57.59   58.62   60.06   61.44   58.66   60.94   59.41   63.54   60.96   62.46   60.85   60.51   59.06   58.65   58.51   41.21   46.88   48.74   48.83   47.81   48.37   44.78   43.83   44.55   46.74   48.58   47.80   47.96   50.39   55.71   48.83   53.70   52.09   52.57   55.54   55.38   56.18   60.25   57.64   57.83   64.07  0   62.83   65.53   68.38   68.80   60.71   63.24   62.46   64.95   67.08   67.03
28.26   44.03   42.28   47.68   47.48   49.34   45.09   54.25   54.55   53.53   56.67   54.09   51.82   53.92   53.76   52.97   55.93   56.60   54.86   55.19   53.46   54.73   57.62   56.98   56.08   56.76   57.55   56.92   60.25   56.13   59.21   58.89   59.43   57.57   54.73   55.98   42.39   47.41   46.91   48.36   47.72   47.10   46.92   46.60   45.89   47.06   50.87   49.61   50.24   53.45   57.37   51.02   52.41   53.26   50.94   58.87   58.75   59.03   58.39   56.71   55.47   63.98   62.83  0   64.17   68.69   63.34   60.50   64.49   59.91   63.34   64.43   61.99
26.86   43.51   42.31   45.87   45.22   50.41   43.34   56.06   56.13   54.25   56.54   56.31   54.08   55.73   53.76   54.74   56.89   58.27   57.39   56.49   55.07   55.99   57.98   58.82   59.08   56.13   58.43   57.21   59.94   56.90   61.07   60.09   63.39   58.93   56.78   56.62   43.21   46.80   47.39   47.98   47.41   45.10   47.39   46.28   45.73   47.29   51.97   48.98   49.22   56.58   56.74   52.11   56.52   52.68   51.87   58.50   57.23   58.31   59.40   55.68   55.43   59.35   65.53   64.17  0   71.61   67.81   61.84   61.15   64.74   67.55   64.69   62.48
27.15   45.50   41.13   45.51   46.33   50.50   44.44   55.68   57.86   54.79   56.54   56.47   53.48   55.57   56.16   54.74   56.41   58.11   55.50   56.69   56.85   59.15   59.68   60.51   61.97   57.95   59.15   59.31   62.88   61.10   60.51   59.39   64.13   60.13   58.93   57.74   42.70   47.57   47.70   48.98   46.93   48.28   48.18   46.59   47.70   50.00   54.34   51.18   48.66   54.70   57.84   51.33   55.47   55.59   52.51   60.63   60.77   60.22   61.39   57.03   57.97   65.42   68.38   68.69   71.61  0   73.48   63.64   64.80   66.72   69.11   71.61   69.89
27.81   45.66   40.39   45.10   46.41   50.08   45.57   56.29   57.66   54.93   57.30   56.92   53.08   56.65   52.96   53.45   56.25   56.85   53.46   56.06   54.96   57.17   58.00   58.69   59.21   56.78   58.83   58.68   61.36   60.22   61.93   61.78   63.65   60.92   58.29   57.58   43.01   47.41   47.23   46.54   47.24   47.25   46.67   45.24   44.92   47.85   51.90   49.53   48.10   54.38   57.34   51.02   56.25   55.09   52.51   57.57   57.65   58.90   57.66   55.21   57.50   66.77   68.80   63.34   67.81   73.48  0   61.70   61.47   65.10   65.47   67.97   64.69
27.53   45.04   41.68   45.28   46.17   49.34   44.91   54.04   53.48   54.98   55.78   55.87   51.97   53.08   50.89   56.54   55.97   56.89   53.01   57.10   54.40   55.08   55.01   56.73   60.67   56.89   59.52   58.77   61.37   62.24   59.02   59.78   59.58   59.39   57.71   57.78   41.41   47.49   48.81   47.73   46.93   47.82   46.73   45.77   45.70   45.99   49.76   47.54   49.37   55.75   60.31   51.88   57.93   54.53   52.27   58.18   57.93   58.20   58.45   56.78   56.16   60.56   60.71   60.50   61.84   63.64   61.70  0   61.66   63.11   64.58   63.74   62.09
26.10   45.17   41.06   44.16   42.83   47.94   46.30   55.28   57.61   56.27   58.81   56.22   53.71   54.86   54.95   56.41   57.76   59.59   57.14   57.08   56.60   57.80   57.69   58.03   61.87   60.06   61.73   62.05   64.51   61.48   62.30   64.07   62.76   60.98   60.57   58.28   41.78   46.48   45.58   46.09   48.12   46.90   46.52   46.99   43.67   47.85   52.05   50.47   44.48   51.33   54.62   49.53   52.81   51.25   50.47   53.93   54.57   55.26   59.97   59.56   57.10   58.29   63.24   64.49   61.15   64.80   61.47   61.66  0   65.05   66.05   65.11   64.80
28.85   45.26   39.33   44.98   46.10   49.67   46.55   55.91   55.50   52.83   56.06   54.73   52.91   54.70   53.92   52.97   55.61   55.03   54.95   57.68   55.96   58.99   58.86   57.62   61.99   59.65   60.69   60.60   62.52   60.03   61.48   62.92   61.55   61.04   58.27   58.12   42.79   47.02   48.81   46.55   46.93   46.64   46.04   45.89   45.34   46.90   52.05   47.64   48.42   53.21   56.81   51.10   55.14   53.01   51.41   56.20   55.70   56.11   59.97   58.77   56.09   60.28   62.46   59.91   64.74   66.72   65.10   63.11   65.05  0   66.51   68.80   69.05
26.97   45.26   40.84   47.12   44.72   51.15   44.62   53.54   54.25   53.53   55.59   54.89   50.63   56.27   52.80   55.86   56.57   56.92   54.16   56.04   54.47   59.15   57.44   59.46   59.40   57.55   60.94   61.16   62.15   59.97   62.05   61.27   62.12   58.77   59.46   59.24   44.91   48.36   49.53   47.49   47.48   46.88   46.99   46.68   45.50   48.17   53.63   49.84   50.24   54.69   56.09   52.27   54.74   53.59   53.05   57.14   56.66   57.21   61.93   60.25   61.15   61.99   64.95   63.34   67.55   69.11   65.47   64.58   66.05   66.51  0   69.63   66.87
27.81   43.54   40.58   45.12   46.42   51.57   46.46   55.84   56.29   53.22   58.58   56.94   51.34   53.92   54.56   56.82   57.21   57.39   54.63   56.45   55.03   59.94   58.64   60.25   61.39   60.06   61.73   60.79   63.41   63.05   62.46   61.37   63.55   61.77   61.20   61.31   43.26   48.75   48.34   50.55   49.29   49.37   45.25   45.73   46.52   48.17   51.26   48.11   48.58   52.74   57.28   50.63   55.86   52.75   52.51   57.70   58.59   57.77   61.23   58.45   59.22   62.62   67.08   64.43   64.69   71.61   67.97   63.74   65.11   68.80   69.63  0   72.27
26.48   46.34   40.80   43.33   45.15   50.00   46.31   54.56   56.04   52.28   56.76   55.59   50.31   51.64   52.96   53.93   56.25   54.63   52.51   53.28   51.17   59.62   59.15   60.00   61.99   58.56   60.38   59.47   64.09   61.19   62.38   60.41   61.39   61.04   59.53   58.76   41.74   46.11   48.26   47.35   46.39   46.19   46.45   45.34   46.06   48.57   51.50   48.98   47.18   54.22   56.41   49.53   54.90   54.92   50.62   56.79   57.21   56.56   58.20   56.85   57.45   61.43   67.03   61.99   62.48   69.89   64.69   62.09   64.80   69.05   66.87   72.27  0
