# Supplementary material for: On the origin of mitochondria: a multilayer network approach
Source: PeerJ. 2023 Jan 6;11:e14571. doi: 10.7717/peerj.14571 (PMC9828282; doi:10.7717/peerj.14571)
Supplement: Supplemental Information 6 — Identity matrices. [file peerj-11-14571-s006.zip › Identity Matrix/nad6_matriz_numbers]

0   40.82   36.22   36.00   41.71   37.82   25.00   26.73   30.65   30.46   28.64   33.17   21.32   29.90   34.03   32.28   27.72   35.96   35.50   37.69   33.67   34.17   33.67   25.45   33.67   35.86   35.15   34.17   31.19   35.50   36.82   39.60   36.14   36.63   36.18   34.69   37.13   33.66   36.63   37.70   35.53   33.51   28.14   32.47   31.66   33.83   33.67   32.82   34.36   33.33   32.66   28.93   31.47   31.66   30.05   31.66   31.31   31.82   32.00   33.00   32.83   32.51   30.30   31.68   32.37   33.83   35.57   33.17   29.15   34.17   34.16   31.68   35.00   34.52   33.17   37.62   35.15   36.00   35.18   36.00   35.00   34.50
40.82  0   49.75   42.93   49.22   46.07   26.78   37.50   35.33   35.16   34.24   36.41   28.88   35.68   39.67   37.36   31.28   39.89   39.57   42.47   40.64   41.94   41.94   31.00   40.64   43.01   43.75   41.71   39.15   37.43   41.49   43.39   41.80   47.09   44.39   41.40   42.86   42.86   40.74   44.26   37.04   41.62   37.57   33.51   34.57   41.27   38.04   35.45   43.09   40.43   37.23   37.77   37.77   39.36   38.62   39.36   39.68   40.21   38.10   39.04   43.01   40.21   39.89   36.51   38.27   38.10   42.55   38.30   36.70   37.77   41.80   41.80   39.36   43.24   40.21   42.33   40.74   43.09   41.49   42.02   43.09   42.55
36.22   49.75  0   43.02   49.48   45.16   32.26   34.54   34.76   35.68   35.83   39.57   30.00   36.22   38.59   41.76   30.00   37.89   39.15   37.77   40.96   40.96   40.43   28.71   38.30   39.57   38.86   39.36   41.36   41.27   43.16   39.27   42.93   42.93   43.09   40.96   43.46   42.93   42.93   42.39   41.80   45.16   39.79   39.25   35.98   42.63   41.85   39.15   42.55   39.89   39.68   32.98   38.83   38.42   37.70   37.89   38.10   38.62   41.88   41.49   42.47   39.27   37.89   38.22   40.12   42.63   39.68   41.80   37.57   40.74   40.84   40.31   40.74   45.45   41.36   43.46   43.46   40.53   41.80   40.53   42.11   42.63
36.00   42.93   43.02  0   50.28   52.25   32.70   36.07   29.76   37.95   34.52   35.12   28.05   32.93   39.02   37.42   31.01   39.41   40.24   39.29   42.60   40.48   41.67   27.06   39.05   41.76   35.47   42.60   38.60   43.79   44.44   40.94   39.77   42.69   43.79   44.85   43.86   40.94   43.27   41.46   40.83   39.02   36.90   35.98   34.91   40.35   38.32   37.95   43.37   39.16   42.60   34.91   41.42   39.29   39.53   39.29   38.46   39.05   39.64   38.82   40.83   37.21   37.72   40.94   36.73   41.52   45.73   38.46   37.28   41.42   39.18   40.94   44.44   43.98   43.86   43.86   43.86   42.01   42.01   39.05   41.42   45.56
41.71   49.22   49.48   50.28  0   57.58   27.57   39.18   37.10   36.96   33.87   37.63   31.22   39.89   44.68   41.40   34.07   46.84   44.44   47.87   46.56   43.39   42.33   38.61   44.21   44.15   43.81   45.50   45.03   45.50   48.42   44.50   44.50   45.55   48.17   46.60   48.17   43.98   49.21   43.48   41.58   42.33   39.79   42.86   41.88   50.26   42.70   45.50   44.74   45.26   43.98   41.80   42.86   45.79   44.50   42.63   44.74   43.16   42.93   45.79   47.09   42.93   38.22   40.84   42.33   46.60   47.37   44.50   43.46   47.12   44.50   47.12   47.89   45.50   44.50   48.17   44.50   46.07   46.07   43.98   47.12   48.69
37.82   46.07   45.16   52.25   57.58  0   29.78   38.50   36.31   37.29   37.43   36.31   29.67   34.62   39.56   39.78   32.77   41.53   40.11   44.20   41.76   41.76   41.76   35.05   44.26   46.41   45.99   46.70   45.11   49.45   45.36   44.02   46.20   50.54   46.74   48.91   51.63   47.28   45.65   42.78   37.84   41.21   40.22   38.46   38.59   45.11   38.55   41.53   44.57   42.39   45.65   41.30   43.48   42.62   42.93   43.17   42.39   42.93   39.67   43.17   45.36   41.85   42.93   43.48   40.88   42.93   46.99   43.48   41.85   44.02   45.65   47.83   46.45   48.35   44.02   46.74   46.20   47.28   46.74   43.48   44.57   50.00
25.00   26.78   32.26   32.70   27.57   29.78  0   32.80   32.29   36.02   35.42   35.11   21.54   29.47   29.10   32.26   28.42   28.06   27.08   27.08   31.22   33.86   35.45   19.80   31.41   35.08   31.96   29.32   31.58   31.77   31.75   29.47   32.11   31.05   32.09   30.32   31.77   31.58   36.84   28.42   31.94   28.04   30.53   27.03   25.52   37.57   27.96   30.00   29.84   32.62   31.77   28.80   29.41   31.61   31.05   33.86   29.79   29.79   31.96   31.41   32.09   33.33   35.98   29.84   30.43   30.37   31.25   33.68   31.22   35.26   29.38   31.05   28.72   32.09   29.47   33.68   34.74   32.80   29.26   30.16   35.45   34.39
26.73   37.50   34.54   36.07   39.18   38.50   32.80  0   46.23   38.07   42.21   41.21   28.06   36.79   40.00   41.49   36.61   37.19   39.70   39.70   37.19   40.70   37.69   24.55   42.21   40.91   37.81   37.19   40.10   40.00   39.30   39.71   39.22   42.08   38.69   38.89   42.57   39.11   40.59   35.08   36.04   38.14   38.50   39.69   36.18   37.31   37.24   40.51   41.03   40.00   41.21   34.52   37.56   35.32   38.42   36.68   35.86   36.36   38.12   35.00   38.89   35.96   37.88   37.13   35.26   39.80   43.30   38.69   40.20   36.68   40.69   40.20   39.00   38.58   38.24   39.60   39.60   39.11   37.19   41.79   38.00   40.00
30.65   35.33   34.76   29.76   37.10   36.31   32.29   46.23  0   50.00   53.33   52.24   26.80   35.90   32.99   41.27   34.05   35.35   37.37   39.39   38.78   41.84   39.80   26.67   42.36   41.09   40.20   42.86   39.59   38.73   44.90   41.62   43.15   44.67   44.33   42.71   42.71   45.69   43.15   32.49   29.95   36.08   41.24   44.97   37.44   39.80   39.69   44.04   42.64   42.11   41.87   39.09   37.50   34.98   39.90   38.14   36.79   36.27   43.00   40.80   43.08   43.50   40.41   42.42   43.45   38.38   44.62   43.88   42.56   40.82   41.18   45.69   42.56   47.67   41.62   42.64   43.15   45.64   44.33   43.59   43.59   41.54
30.46   35.16   35.68   37.95   36.96   37.29   36.02   38.07   50.00  0   55.56   56.06   31.72   35.11   38.38   39.34   34.08   32.81   40.10   37.50   43.46   39.79   42.41   31.37   41.15   45.55   38.02   46.07   42.78   41.67   43.52   39.18   39.18   41.75   40.84   45.50   42.78   44.85   42.78   32.98   34.57   34.22   40.31   40.86   37.70   40.93   37.77   38.83   40.11   40.11   45.03   39.15   37.57   37.17   38.46   39.27   36.32   36.32   41.67   43.75   44.21   43.59   41.58   42.78   41.21   41.97   41.18   45.03   42.93   41.36   45.36   44.85   44.27   49.21   44.33   42.27   42.27   45.83   40.31   45.31   45.31   45.31
28.64   34.24   35.83   34.52   33.87   37.43   35.42   42.21   53.33   55.56  0   56.22   26.29   33.33   30.93   34.92   36.22   32.32   35.86   34.34   39.29   40.31   40.82   26.67   39.13   41.26   39.13   43.48   43.65   39.51   38.78   37.56   39.59   41.12   43.30   43.75   41.71   42.64   41.62   34.52   34.52   35.57   43.30   44.44   37.68   41.33   39.18   39.38   39.59   42.11   40.10   39.59   40.10   38.42   36.36   37.63   37.31   35.75   43.50   47.76   46.15   44.50   43.52   41.92   42.86   34.85   44.10   41.84   47.18   39.29   43.14   45.69   43.59   45.60   40.10   40.10   41.62   43.59   41.24   46.15   42.05   41.03
33.17   36.41   39.57   35.12   37.63   36.31   35.11   41.21   52.24   56.06   56.22  0   28.04   35.08   36.70   42.47   34.07   34.54   37.63   38.14   42.27   45.36   44.33   36.19   43.30   47.15   43.59   44.85   41.62   43.59   44.90   41.62   43.15   46.70   43.81   43.75   44.67   47.72   47.72   37.70   37.17   38.42   42.27   39.68   43.30   40.82   37.17   42.93   44.74   40.00   44.85   40.62   39.06   38.66   40.40   39.69   37.31   37.82   46.67   44.62   45.08   45.45   47.15   43.15   43.45   41.84   44.74   46.39   45.88   42.27   46.70   46.70   46.15   48.96   45.69   48.22   44.67   49.23   42.78   44.62   49.23   48.21
21.32   28.88   30.00   28.05   31.22   29.67   21.54   28.06   26.80   31.72   26.29   28.04  0   29.84   32.98   33.69   32.24   35.68   33.67   32.65   35.05   35.57   38.14   25.23   33.50   32.14   33.50   32.99   34.36   32.32   34.02   31.47   33.50   34.87   31.77   30.58   32.49   34.36   33.33   31.41   28.43   28.35   28.06   27.89   31.31   31.96   34.03   30.93   30.46   36.46   33.84   32.99   33.33   28.96   30.77   32.99   32.12   31.09   34.62   35.53   35.94   34.01   29.90   34.69   34.13   29.59   31.98   32.31   31.96   30.26   33.17   32.18   33.16   34.90   32.71   34.87   33.85   31.63   35.75   32.31   32.47   31.96
29.90   35.68   36.22   32.93   39.89   34.62   29.47   36.79   35.90   35.11   33.33   35.08   29.84  0   49.49   45.13   35.64   37.44   40.00   39.18   40.93   43.01   41.45   30.10   41.03   41.54   39.20   42.05   39.38   38.97   44.27   40.41   41.97   43.01   43.75   39.79   42.05   41.97   44.04   41.05   35.57   36.79   37.50   35.45   36.55   38.86   39.79   46.60   42.56   44.50   39.59   37.44   42.41   41.03   43.01   42.41   43.23   42.19   40.61   45.13   44.04   43.59   43.23   42.78   42.17   44.10   46.63   44.62   43.81   44.62   42.13   40.93   43.52   44.50   39.38   44.56   46.11   43.52   43.52   43.52   47.67   41.45
34.03   39.67   38.59   39.02   44.68   39.56   29.10   40.00   32.99   38.38   30.93   36.70   32.98   49.49  0   53.33   32.98   39.58   41.67   43.98   46.84   40.00   39.47   33.00   41.54   43.81   40.70   41.75   43.16   43.30   45.50   41.58   43.16   45.79   42.11   42.11   42.19   43.68   45.26   44.50   37.95   41.15   42.63   36.17   36.22   41.05   42.02   48.95   38.78   43.68   44.39   36.60   40.21   41.03   43.68   44.97   40.00   40.00   43.08   45.13   45.55   43.75   36.84   44.50   39.88   41.15   43.52   45.83   42.93   44.27   46.94   42.11   46.32   43.92   43.16   47.89   45.26   49.47   45.79   45.26   48.95   45.79
32.28   37.36   41.76   37.42   41.40   39.78   32.26   41.49   41.27   39.34   34.92   42.47   33.69   45.13   53.33  0   39.04   43.68   42.63   42.86   50.26   48.15   43.92   28.28   43.16   46.56   44.33   43.68   44.15   45.79   47.06   45.74   46.81   47.87   45.21   43.62   47.37   46.81   49.47   42.78   43.46   43.92   39.89   40.64   37.17   43.09   48.39   51.60   42.41   43.62   45.03   41.88   42.55   41.58   43.62   43.85   43.09   43.62   45.55   43.68   46.56   45.79   40.96   49.21   45.06   45.26   41.80   49.47   43.92   43.16   46.07   44.68   46.28   49.47   46.28   48.40   48.94   48.40   49.47   44.15   46.81   46.28
27.72   31.28   30.00   31.01   34.07   32.77   28.42   36.61   34.05   34.08   36.22   34.07   32.24   35.64   32.98   39.04  0   36.96   36.96   35.52   37.70   38.80   35.52   23.96   37.30   36.61   36.51   37.50   38.80   35.33   36.81   37.70   36.61   38.25   38.25   32.24   36.22   37.70   38.80   33.51   30.65   34.78   36.61   33.15   34.95   34.43   34.25   33.51   40.86   39.89   29.57   33.33   37.70   33.51   33.33   36.81   36.61   34.43   33.87   40.00   39.67   38.92   33.88   36.96   38.22   33.51   34.95   33.51   34.78   36.22   34.41   36.07   37.70   40.66   40.44   36.61   39.34   35.52   33.88   37.70   35.52   36.61
35.96   39.89   37.89   39.41   46.84   41.53   28.06   37.19   35.35   32.81   32.32   34.54   35.68   37.44   39.58   43.68   36.96  0   60.68   62.44   48.51   45.54   45.54   35.78   43.07   46.27   44.33   43.63   44.78   44.88   47.50   48.26   47.26   48.76   45.45   43.59   49.75   47.26   47.76   46.63   40.20   42.93   36.87   40.00   39.60   46.00   43.15   45.41   43.43   45.88   41.09   40.50   44.39   43.07   43.78   46.46   45.18   43.15   43.35   41.87   46.23   41.87   42.64   43.78   44.44   39.30   49.24   39.00   44.72   44.00   47.06   47.00   44.44   49.75   47.50   47.50   46.50   46.23   46.97   46.23   45.73   46.23
35.50   39.57   39.15   40.24   44.44   40.11   27.08   39.70   37.37   40.10   35.86   37.63   33.67   40.00   41.67   42.63   36.96   60.68  0   73.17   50.00   48.02   50.00   38.53   44.06   47.76   43.84   46.08   43.28   51.22   47.00   48.26   45.77   50.25   48.48   48.21   50.74   51.24   49.25   43.01   42.71   42.93   39.90   39.49   38.61   43.50   44.16   46.43   42.93   44.85   43.56   40.50   43.37   42.57   43.78   46.46   46.70   44.67   43.84   43.84   48.74   45.81   48.22   44.28   46.78   43.28   47.21   43.00   44.72   47.50   51.47   49.50   49.49   50.75   51.00   48.50   53.50   47.74   46.46   45.23   47.74   47.24
37.69   42.47   37.77   39.29   47.87   44.20   27.08   39.70   39.39   37.50   34.34   38.14   32.65   39.18   43.98   42.86   35.52   62.44   73.17  0   46.53   44.06   46.04   40.37   45.05   48.76   46.04   47.55   45.27   49.76   49.00   49.75   47.26   49.75   46.97   49.23   49.75   49.75   49.25   40.93   38.69   44.95   36.87   38.46   40.59   44.00   42.13   50.00   44.95   47.42   45.05   40.50   44.39   45.54   46.77   51.01   48.22   46.19   43.35   44.83   48.74   45.32   44.16   44.28   47.95   42.79   46.70   42.50   46.73   50.00   51.96   49.00   51.52   47.74   49.00   47.50   53.00   50.25   48.48   46.23   48.74   50.25
33.67   40.64   40.96   42.60   46.56   41.76   31.22   37.19   38.78   43.46   39.29   42.27   35.05   40.93   46.84   50.26   37.70   48.51   50.00   46.53  0   61.39   59.90   36.36   51.74   55.00   48.76   53.69   53.73   49.75   55.50   55.22   53.73   54.23   54.77   53.85   51.72   52.74   53.73   41.67   41.92   44.67   46.97   43.88   48.76   51.24   45.69   46.70   53.81   51.28   51.24   49.25   53.81   51.00   48.76   53.54   51.52   50.51   51.24   49.50   50.00   55.17   45.18   50.25   50.58   47.52   52.55   51.24   47.50   51.24   53.96   53.50   53.77   59.80   56.50   55.50   54.00   58.29   56.28   53.27   57.29   54.77
34.17   41.94   40.96   40.48   43.39   41.76   33.86   40.70   41.84   39.79   40.31   45.36   35.57   43.01   40.00   48.15   38.80   45.54   48.02   44.06   61.39  0   80.30   42.20   56.00   52.76   53.50   52.97   51.74   50.25   53.50   52.74   54.23   57.71   50.75   52.04   52.22   51.74   51.74   40.84   44.16   44.67   44.95   43.88   44.78   48.50   44.90   48.98   47.21   48.21   50.75   48.48   51.53   50.00   47.76   51.52   48.73   49.75   49.75   47.26   48.50   48.77   46.46   54.23   51.46   47.26   52.55   50.25   49.00   50.75   54.46   55.50   53.03   56.00   50.50   56.00   54.50   54.50   53.27   53.00   54.50   55.50
33.67   41.94   40.43   41.67   42.33   41.76   35.45   37.69   39.80   42.41   40.82   44.33   38.14   41.45   39.47   43.92   35.52   45.54   50.00   46.04   59.90   80.30  0   41.28   53.00   55.28   51.00   51.49   54.73   50.74   54.50   51.74   53.23   55.72   53.27   54.08   54.68   53.23   51.24   40.84   42.13   42.64   43.94   42.35   46.27   48.50   43.88   46.94   46.70   51.79   52.24   45.96   48.47   48.50   47.76   50.51   49.24   48.22   48.26   45.77   48.50   49.26   47.47   51.74   48.54   48.26   53.06   48.26   47.00   52.24   54.95   58.50   50.51   55.00   49.00   55.00   54.00   55.00   51.26   53.50   52.50   55.00
25.45   31.00   28.71   27.06   38.61   35.05   19.80   24.55   26.67   31.37   26.67   36.19   25.23   30.10   33.00   28.28   23.96   35.78   38.53   40.37   36.36   42.20   41.28  0   45.45   57.80   54.55   50.00   55.36   44.55   47.75   51.79   49.11   45.54   35.45   49.06   43.75   51.79   41.96   32.69   30.28   30.48   33.03   38.10   46.36   37.50   36.45   39.25   39.25   32.71   43.64   44.55   38.18   35.78   37.50   38.53   38.18   37.27   40.91   38.18   39.45   40.18   39.81   50.45   48.65   36.94   41.90   36.36   42.73   43.64   50.45   48.65   50.91   43.93   47.75   50.45   44.14   49.09   44.55   47.27   49.09   46.36
33.67   40.64   38.30   39.05   44.21   44.26   31.41   42.21   42.36   41.15   39.13   43.30   33.50   41.03   41.54   43.16   37.30   43.07   44.06   45.05   51.74   56.00   53.00   45.45  0   56.49   53.08   57.45   57.71   50.72   56.50   55.22   58.21   60.70   56.50   57.14   56.65   55.72   56.72   35.20   38.61   42.71   48.48   48.21   47.93   49.25   43.94   51.78   50.50   54.36   54.21   50.99   52.28   49.28   47.76   51.01   52.02   50.00   49.51   50.49   52.50   51.72   49.75   52.74   54.65   50.00   53.27   50.75   52.00   54.23   54.59   56.00   55.78   57.07   55.50   54.00   54.00   57.29   57.79   58.29   57.79   55.78
35.86   43.01   39.57   41.76   44.15   46.41   35.08   40.91   41.09   45.55   41.26   47.15   32.14   41.54   43.81   46.56   36.61   46.27   47.76   48.76   55.00   52.76   55.28   57.80   56.49  0   53.81   63.36   63.00   54.33   62.81   65.50   62.00   60.00   60.61   61.34   62.38   64.00   58.50   38.97   38.81   41.12   51.27   48.19   49.78   51.50   45.69   51.02   49.25   52.58   58.69   55.22   55.10   50.97   53.50   53.30   54.82   53.30   51.23   50.00   54.55   55.45   51.02   58.00   56.73   51.74   55.05   51.00   56.28   57.50   58.25   60.30   61.62   59.69   58.29   59.80   55.78   62.63   59.09   60.61   60.10   59.60
35.15   43.75   38.86   35.47   43.81   45.99   31.96   37.81   40.20   38.02   39.13   43.59   33.50   39.20   40.70   44.33   36.51   44.33   43.84   46.04   48.76   53.50   51.00   54.55   53.08   53.81  0   55.92   55.72   52.63   57.00   60.70   62.69   63.68   58.29   57.36   59.61   60.70   57.21   42.13   38.73   41.50   45.50   46.94   44.55   51.74   44.95   50.75   47.06   48.73   48.82   50.98   53.27   51.20   53.23   52.50   55.50   53.00   52.20   50.73   57.29   51.23   48.74   52.74   56.98   50.00   58.71   51.74   53.00   50.75   56.52   60.00   60.30   58.38   57.50   60.50   60.00   56.28   58.79   59.30   56.28   60.30
34.17   41.71   39.36   42.60   45.50   46.70   29.32   37.19   42.86   46.07   43.48   44.85   32.99   42.05   41.75   43.68   37.50   43.63   46.08   47.55   53.69   52.97   51.49   50.00   57.45   63.36   55.92  0   62.19   48.82   58.00   55.72   59.20   55.72   58.29   61.54   56.16   61.69   55.22   39.29   38.12   41.71   46.46   46.94   45.58   49.75   45.96   51.78   50.50   51.79   55.40   55.45   53.81   48.31   48.26   53.54   53.03   51.01   51.96   49.03   53.50   52.71   51.27   56.72   61.05   51.49   55.28   53.73   57.50   54.73   57.00   57.00   62.81   61.31   60.50   57.50   54.50   58.79   60.80   59.30   59.30   58.29
31.19   39.15   41.36   38.60   45.03   45.11   31.58   40.10   39.59   42.78   43.65   41.62   34.36   39.38   43.16   44.15   38.80   44.78   43.28   45.27   53.73   51.74   54.73   55.36   57.71   63.00   55.72   62.19  0   54.95   56.16   55.39   59.31   57.84   53.23   62.63   56.86   62.25   53.92   40.10   39.90   42.86   47.76   47.96   49.25   49.75   47.72   50.76   49.75   50.76   53.73   53.27   51.26   50.25   50.49   51.24   51.50   49.00   53.96   47.76   51.76   53.43   52.00   54.68   57.47   48.51   56.12   51.24   50.75   49.25   61.08   59.61   59.20   56.78   56.65   57.64   57.64   56.93   59.70   60.40   55.94   56.93
35.50   37.43   41.27   43.79   45.50   49.45   31.77   40.00   38.73   41.67   39.51   43.59   32.32   38.97   43.30   45.79   35.33   44.88   51.22   49.76   49.75   50.25   50.74   44.55   50.72   54.33   52.63   48.82   54.95  0   58.71   56.93   58.91   62.87   58.79   58.67   60.78   63.86   64.85   39.80   40.10   41.71   45.23   43.37   43.54   48.76   42.93   50.25   50.99   55.90   49.76   49.01   56.35   49.52   54.46   55.78   55.05   55.05   55.61   50.49   55.00   53.92   46.46   55.94   54.07   48.51   53.77   49.75   49.50   56.22   53.85   55.72   53.77   57.00   57.21   61.19   62.19   59.50   54.77   56.50   53.50   60.00
36.82   41.49   43.16   44.44   48.42   45.36   31.75   39.30   44.90   43.52   38.78   44.90   34.02   44.27   45.50   47.06   36.81   47.50   47.00   49.00   55.50   53.50   54.50   47.75   56.50   62.81   57.00   58.00   56.16   58.71  0   63.55   72.41   68.97   59.50   60.41   60.59   65.02   65.52   42.93   41.12   42.56   50.00   50.26   51.00   50.00   41.33   55.10   55.10   55.61   55.00   52.53   54.55   52.50   53.20   52.50   53.77   50.25   54.73   50.50   59.60   58.13   50.25   56.93   53.76   53.73   60.51   52.00   52.00   56.50   60.89   61.88   60.00   61.11   59.41   67.82   65.35   60.20   56.00   56.72   59.20   62.69
39.60   43.39   39.27   40.94   44.50   44.02   29.47   39.71   41.62   39.18   37.56   41.62   31.47   40.41   41.58   45.74   37.70   48.26   48.26   49.75   55.22   52.74   51.74   51.79   55.22   65.50   60.70   55.72   55.39   56.93   63.55  0   71.36   63.73   56.22   58.50   58.33   59.31   58.33   42.71   40.40   41.84   46.04   51.53   48.76   51.72   42.64   51.27   50.25   52.28   53.73   51.76   51.26   47.29   50.49   51.24   51.50   50.50   50.98   48.76   52.76   52.94   46.50   49.26   49.43   48.51   54.08   47.26   51.74   53.23   56.59   57.07   58.21   57.29   55.61   60.59   57.14   58.33   56.72   56.16   55.94   57.43
36.14   41.80   42.93   39.77   44.50   46.20   32.11   39.22   43.15   39.18   39.59   43.15   33.50   41.97   43.16   46.81   36.61   47.26   45.77   47.26   53.73   54.23   53.23   49.11   58.21   62.00   62.69   59.20   59.31   58.91   72.41   71.36  0   72.06   59.20   61.00   58.82   67.65   62.75   39.58   38.89   40.31   48.02   51.53   48.26   51.72   46.19   53.81   52.28   55.33   54.23   52.76   52.26   50.74   52.45   50.75   54.50   51.50   54.90   52.74   57.79   58.82   48.00   54.19   55.75   49.01   59.18   53.23   53.73   57.21   60.00   60.49   59.20   60.80   59.02   66.50   63.55   60.29   59.20   60.10   56.44   61.39
36.63   47.09   42.93   42.69   45.55   50.54   31.05   42.08   44.67   41.75   41.12   46.70   34.87   43.01   45.79   47.87   38.25   48.76   50.25   49.75   54.23   57.71   55.72   45.54   60.70   60.00   63.68   55.72   57.84   62.87   68.97   63.73   72.06  0   61.19   61.62   65.20   66.18   66.67   44.27   42.42   45.41   49.75   48.47   48.26   52.22   44.16   53.30   55.84   55.84   52.74   52.76   55.78   52.24   53.43   53.73   53.00   51.50   59.41   52.24   59.30   61.27   54.50   56.16   55.17   51.49   60.20   55.22   57.21   59.70   61.58   65.52   58.21   62.81   64.04   66.50   62.56   62.38   60.70   60.89   60.40   62.87
36.18   44.39   43.09   43.79   48.17   46.74   32.09   38.69   44.33   40.84   43.30   43.81   31.77   43.75   42.11   45.21   38.25   45.45   48.48   46.97   54.77   50.75   53.27   35.45   56.50   60.61   58.29   58.29   53.23   58.79   59.50   56.22   59.20   61.19  0   57.87   64.68   59.20   64.68   42.11   43.88   42.86   51.52   47.45   47.50   51.74   45.13   48.72   56.12   56.12   53.50   49.24   53.81   53.54   51.74   50.00   54.55   53.54   56.78   54.00   57.29   56.72   48.99   52.50   52.33   54.50   56.92   51.50   52.00   59.00   57.50   59.50   57.79   58.59   61.00   61.50   60.00   58.00   56.50   59.50   57.50   60.50
34.69   41.40   40.96   44.85   46.60   48.91   30.32   38.89   42.71   45.50   43.75   43.75   30.58   39.79   42.11   43.62   32.24   43.59   48.21   49.23   53.85   52.04   54.08   49.06   57.14   61.34   57.36   61.54   62.63   58.67   60.41   58.50   61.00   61.62   57.87  0   62.63   68.18   60.10   40.96   42.78   42.56   50.75   51.28   45.69   50.76   47.12   52.33   54.87   56.41   58.88   54.36   54.36   48.58   54.04   54.82   54.59   54.08   56.52   54.08   59.49   58.59   55.05   57.07   56.80   54.82   58.76   56.85   55.84   56.85   61.84   61.65   61.22   59.18   58.57   63.64   60.10   60.56   61.93   59.80   64.65   64.65
37.13   42.86   43.46   43.86   48.17   51.63   31.77   42.57   42.71   42.78   41.71   44.67   32.49   42.05   42.19   47.37   36.22   49.75   50.74   49.75   51.72   52.22   54.68   43.75   56.65   62.38   59.61   56.16   56.86   60.78   60.59   58.33   58.82   65.20   64.68   62.63  0   65.69   67.16   44.33   44.50   42.93   51.24   50.51   47.29   51.23   47.24   49.75   55.28   56.35   54.19   53.73   55.78   55.17   53.43   54.23   54.00   52.00   55.39   52.71   61.19   59.71   54.00   53.92   55.17   51.47   58.08   54.68   52.97   57.64   61.95   62.07   56.72   63.50   62.56   64.53   63.05   62.87   59.20   62.38   57.92   66.83
33.66   42.86   42.93   40.94   43.98   47.28   31.58   39.11   45.69   44.85   42.64   47.72   34.36   41.97   43.68   46.81   37.70   47.26   51.24   49.75   52.74   51.74   53.23   51.79   55.72   64.00   60.70   61.69   62.25   63.86   65.02   59.31   67.65   66.18   59.20   68.18   65.69  0   69.12   41.15   38.38   40.31   50.75   49.49   47.76   52.71   47.21   52.79   54.82   57.36   56.22   54.77   57.29   55.22   56.37   58.71   55.00   56.00   59.41   55.22   60.30   59.80   53.50   56.65   59.77   50.00   56.63   55.72   54.73   59.20   65.02   66.01   66.67   62.31   65.02   67.00   66.50   64.36   59.20   61.39   60.40   66.34
36.63   40.74   42.93   43.27   49.21   45.65   36.84   40.59   43.15   42.78   41.62   47.72   33.33   44.04   45.26   49.47   38.80   47.76   49.25   49.25   53.73   51.74   51.24   41.96   56.72   58.50   57.21   55.22   53.92   64.85   65.52   58.33   62.75   66.67   64.68   60.10   67.16   69.12  0   42.19   42.42   44.39   53.23   48.98   47.26   51.72   46.19   51.78   57.36   57.36   52.24   52.76   55.28   54.73   52.45   52.24   53.50   52.50   57.92   56.22   59.80   60.78   50.00   57.14   50.00   52.97   57.14   54.73   52.74   57.71   62.07   62.07   56.22   62.81   60.10   67.49   65.52   59.41   60.70   58.42   59.90   63.37
37.70   44.26   42.39   41.46   43.48   42.78   28.42   35.08   32.49   32.98   34.52   37.70   31.41   41.05   44.50   42.78   33.51   46.63   43.01   40.93   41.67   40.84   40.84   32.69   35.20   38.97   42.13   39.29   40.10   39.80   42.93   42.71   39.58   44.27   42.11   40.96   44.33   41.15   42.19  0   44.67   40.53   37.37   38.17   39.80   42.05   42.41   41.97   39.49   42.86   37.76   37.24   39.27   39.80   39.90   39.47   41.36   40.31   40.00   42.13   43.75   39.49   42.33   37.82   40.72   39.18   43.30   40.10   42.41   38.54   43.43   43.75   42.93   47.34   42.19   44.79   42.71   44.21   42.11   37.89   44.74   43.16
35.53   37.04   41.80   40.83   41.58   37.84   31.94   36.04   29.95   34.57   34.52   37.17   28.43   35.57   37.95   43.46   30.65   40.20   42.71   38.69   41.92   44.16   42.13   30.28   38.61   38.81   38.73   38.12   39.90   40.10   41.12   40.40   38.89   42.42   43.88   42.78   44.50   38.38   42.42   44.67  0   34.52   38.58   35.75   39.60   47.47   43.88   43.43   39.60   40.31   37.13   38.42   40.40   42.36   39.90   41.12   40.91   41.92   40.59   40.10   40.10   39.00   36.73   38.89   40.94   43.72   43.72   41.41   39.09   40.40   43.35   42.13   40.82   44.33   40.61   42.13   41.62   41.33   41.33   40.82   44.39   44.39
33.51   41.62   45.16   39.02   42.33   41.21   28.04   38.14   36.08   34.22   35.57   38.42   28.35   36.79   41.15   43.92   34.78   42.93   42.93   44.95   44.67   44.67   42.64   30.48   42.71   41.12   41.50   41.71   42.86   41.71   42.56   41.84   40.31   45.41   42.86   42.56   42.93   40.31   44.39   40.53   34.52  0   39.29   42.05   35.00   41.33   42.49   42.78   41.41   44.85   40.50   38.89   44.33   41.21   40.82   45.64   45.13   45.64   40.00   42.50   44.67   42.93   40.82   42.13   42.26   41.92   42.13   41.41   39.59   40.40   44.00   43.37   42.05   47.96   41.84   41.33   42.35   42.86   47.96   39.29   38.78   41.33
28.14   37.57   39.79   36.90   39.79   40.22   30.53   38.50   41.24   40.31   43.30   42.27   28.06   37.50   42.63   39.89   36.61   36.87   39.90   36.87   46.97   44.95   43.94   33.03   48.48   51.27   45.50   46.46   47.76   45.23   50.00   46.04   48.02   49.75   51.52   50.75   51.24   50.75   53.23   37.37   38.58   39.29  0   58.16   42.21   46.00   39.69   41.84   50.76   48.73   48.24   44.44   47.98   47.26   44.78   44.50   43.72   44.72   50.00   49.49   52.04   47.76   44.50   45.77   45.93   46.00   48.47   46.23   45.23   48.24   50.99   49.50   48.74   52.79   48.51   49.75   48.76   47.26   49.75   48.26   50.50   52.50
32.47   33.51   39.25   35.98   42.86   38.46   27.03   39.69   44.97   40.86   44.44   39.68   27.89   35.45   36.17   40.64   33.15   40.00   39.49   38.46   43.88   43.88   42.35   38.10   48.21   48.19   46.94   46.94   47.96   43.37   50.26   51.53   51.53   48.47   47.45   51.28   50.51   49.49   48.98   38.17   35.75   42.05   58.16  0   39.80   40.31   39.47   46.88   46.39   45.36   48.47   43.30   46.39   42.56   41.84   42.56   42.56   42.56   47.96   47.96   51.28   46.43   44.39   46.43   47.02   45.92   50.78   45.92   46.43   43.37   48.47   51.02   47.69   46.43   48.98   48.98   46.94   48.47   48.98   48.98   43.88   47.96
31.66   34.57   35.98   34.91   41.88   38.59   25.52   36.18   37.44   37.70   37.68   43.30   31.31   36.55   36.22   37.17   34.95   39.60   38.61   40.59   48.76   44.78   46.27   46.36   47.93   49.78   44.55   45.58   49.25   43.54   51.00   48.76   48.26   48.26   47.50   45.69   47.29   47.76   47.26   39.80   39.60   35.00   42.21   39.80  0   45.27   37.88   45.18   43.14   41.62   46.76   41.09   42.13   42.03   41.79   43.43   42.93   41.41   40.00   40.98   43.00   45.32   41.21   43.56   44.51   39.90   48.26   39.41   44.55   44.83   49.52   52.24   51.50   49.25   47.76   47.76   44.78   51.24   45.27   46.77   47.76   47.76
33.83   41.27   42.63   40.35   50.26   45.11   37.57   37.31   39.80   40.93   41.33   40.82   31.96   38.86   41.05   43.09   34.43   46.00   43.50   44.00   51.24   48.50   48.50   37.50   49.25   51.50   51.74   49.75   49.75   48.76   50.00   51.72   51.72   52.22   51.74   50.76   51.23   52.71   51.72   42.05   47.47   41.33   46.00   40.31   45.27  0   45.69   50.76   50.25   48.22   45.27   44.22   45.73   45.50   44.83   47.50   44.00   45.50   45.77   43.28   49.25   44.33   42.21   48.02   51.15   44.55   52.04   45.27   49.25   47.76   49.50   50.99   49.75   54.55   50.00   49.01   50.00   51.24   49.75   52.24   51.74   51.24
33.67   38.04   41.85   38.32   42.70   38.55   27.96   37.24   39.69   37.77   39.18   37.17   34.03   39.79   42.02   48.39   34.25   43.15   44.16   42.13   45.69   44.90   43.88   36.45   43.94   45.69   44.95   45.96   47.72   42.93   41.33   42.64   46.19   44.16   45.13   47.12   47.24   47.21   46.19   42.41   43.88   42.49   39.69   39.47   37.88   45.69  0   54.64   44.10   45.83   42.42   44.16   44.33   44.16   41.92   44.85   43.59   45.13   44.95   45.23   48.22   45.00   40.93   45.45   46.47   44.72   49.22   48.73   45.92   46.19   48.00   42.64   45.92   48.19   44.67   45.69   43.65   44.10   46.15   44.62   46.67   43.59
32.82   35.45   39.15   37.95   45.50   41.53   30.00   40.51   44.04   38.83   39.38   42.93   30.93   46.60   48.95   51.60   33.51   45.41   46.43   50.00   46.70   48.98   46.94   39.25   51.78   51.02   50.75   51.78   50.76   50.25   55.10   51.27   53.81   53.30   48.72   52.33   49.75   52.79   51.78   41.97   43.43   42.78   41.84   46.88   45.18   50.76   54.64  0   43.65   48.72   51.27   47.47   50.51   48.99   49.75   50.51   49.75   48.73   50.00   44.16   52.55   47.24   44.62   48.73   52.66   48.48   53.30   49.75   53.06   51.78   54.55   51.02   50.77   49.22   48.47   55.61   51.53   51.28   54.36   48.72   52.31   53.33
34.36   43.09   42.55   43.37   44.74   44.57   29.84   41.03   42.64   40.11   39.59   44.74   30.46   42.56   38.78   42.41   40.86   43.43   42.93   44.95   53.81   47.21   46.70   39.25   50.50   49.25   47.06   50.50   49.75   50.99   55.10   50.25   52.28   55.84   56.12   54.87   55.28   54.82   57.36   39.49   39.60   41.41   50.76   46.39   43.14   50.25   44.10   43.65  0   63.96   46.57   48.76   54.08   50.25   52.28   52.55   53.30   53.81   53.96   54.73   57.87   56.78   54.82   54.04   52.94   51.76   53.50   52.76   54.55   57.79   53.43   52.28   51.02   56.92   56.85   58.38   57.87   56.35   55.84   53.81   58.88   56.35
33.33   40.43   39.89   39.16   45.26   42.39   32.62   40.00   42.11   40.11   42.11   40.00   36.46   44.50   43.68   43.62   39.89   45.88   44.85   47.42   51.28   48.21   51.79   32.71   54.36   52.58   48.73   51.79   50.76   55.90   55.61   52.28   55.33   55.84   56.12   56.41   56.35   57.36   57.36   42.86   40.31   44.85   48.73   45.36   41.62   48.22   45.83   48.72   63.96  0   48.73   46.94   55.10   54.08   54.31   55.61   55.84   53.81   56.85   56.92   60.51   57.87   53.81   51.78   51.76   51.27   49.74   53.30   51.27   57.87   58.38   54.31   52.04   57.22   51.27   55.33   59.39   55.33   56.35   53.30   55.33   53.81
32.66   37.23   39.68   42.60   43.98   45.65   31.77   41.21   41.87   45.03   40.10   44.85   33.84   39.59   44.39   45.03   29.57   41.09   43.56   45.05   51.24   50.75   52.24   43.64   54.21   58.69   48.82   55.40   53.73   49.76   55.00   53.73   54.23   52.74   53.50   58.88   54.19   56.22   52.24   37.76   37.13   40.50   48.24   48.47   46.76   45.27   42.42   51.27   46.57   48.73  0   50.50   51.27   48.79   46.77   48.48   48.48   46.97   50.73   46.83   52.00   50.25   47.74   50.99   50.29   47.78   52.24   50.74   51.49   52.22   53.37   53.73   54.00   54.77   52.74   56.22   50.75   53.73   56.72   51.74   54.73   56.22
28.93   37.77   32.98   34.91   41.80   41.30   28.80   34.52   39.09   39.15   39.59   40.62   32.99   37.44   36.60   41.88   33.33   40.50   40.50   40.50   49.25   48.48   45.96   44.55   50.99   55.22   50.98   55.45   53.27   49.01   52.53   51.76   52.76   52.76   49.24   54.36   53.73   54.77   52.76   37.24   38.42   38.89   44.44   43.30   41.09   44.22   44.16   47.47   48.76   46.94   50.50  0   65.33   64.04   64.32   66.16   66.33   63.32   56.65   47.52   50.51   54.23   49.24   49.25   53.49   47.50   47.24   52.76   55.05   51.76   51.72   50.51   50.25   55.38   50.00   53.54   51.01   54.82   53.30   50.25   51.78   51.78
31.47   37.77   38.83   41.42   42.86   43.48   29.41   37.56   37.50   37.57   40.10   39.06   33.33   42.41   40.21   42.55   37.70   44.39   43.37   44.39   53.81   51.53   48.47   38.18   52.28   55.10   53.27   53.81   51.26   56.35   54.55   51.26   52.26   55.78   53.81   54.36   55.78   57.29   55.28   39.27   40.40   44.33   47.98   46.39   42.13   45.73   44.33   50.51   54.08   55.10   51.27   65.33  0   70.20   67.34   73.74   71.86   71.36   61.11   55.33   55.10   58.79   52.28   53.03   52.91   49.49   55.15   52.79   54.31   58.88   57.58   53.03   53.30   56.70   54.04   56.06   53.03   51.27   53.81   52.28   56.35   53.81
31.66   39.36   38.42   39.29   45.79   42.62   31.61   35.32   34.98   37.17   38.42   38.66   28.96   41.03   41.03   41.58   33.51   43.07   42.57   45.54   51.00   50.00   48.50   35.78   49.28   50.97   51.20   48.31   50.25   49.52   52.50   47.29   50.74   52.24   53.54   48.58   55.17   55.22   54.73   39.80   42.36   41.21   47.26   42.56   42.03   45.50   44.16   48.99   50.25   54.08   48.79   64.04   70.20  0   72.14   72.14   77.89   74.87   56.07   51.47   52.53   54.19   47.24   50.75   51.46   49.75   51.00   54.00   52.26   53.50   53.24   50.96   50.00   53.81   46.85   53.00   53.00   45.25   50.51   51.50   51.76   52.26
30.05   38.62   37.70   39.53   44.50   42.93   31.05   38.42   39.90   38.46   36.36   40.40   30.77   43.01   43.68   43.62   33.33   43.78   43.78   46.77   48.76   47.76   47.76   37.50   47.76   53.50   53.23   48.26   50.49   54.46   53.20   50.49   52.45   53.43   51.74   54.04   53.43   56.37   52.45   39.90   39.90   40.82   44.78   41.84   41.79   44.83   41.92   49.75   52.28   54.31   46.77   64.32   67.34   72.14  0   76.62   77.50   75.50   58.91   50.00   50.50   51.22   47.50   48.04   52.57   48.77   51.02   52.74   51.74   53.73   54.41   49.51   50.99   54.27   48.53   51.47   52.45   50.00   52.24   52.48   50.99   51.98
31.66   39.36   37.89   39.29   42.63   43.17   33.86   36.68   38.14   39.27   37.63   39.69   32.99   42.41   44.97   43.85   36.81   46.46   46.46   51.01   53.54   51.52   50.51   38.53   51.01   53.30   52.50   53.54   51.24   55.78   52.50   51.24   50.75   53.73   50.00   54.82   54.23   58.71   52.24   39.47   41.12   45.64   44.50   42.56   43.43   47.50   44.85   50.51   52.55   55.61   48.48   66.16   73.74   72.14   76.62  0   78.39   76.38   58.50   53.54   54.08   56.72   47.74   49.50   50.88   48.74   49.23   54.04   54.55   57.58   58.50   51.00   52.53   57.14   50.50   52.00   54.00   56.78   53.03   53.27   53.77   51.26
31.31   39.68   38.10   38.46   44.74   42.39   29.79   35.86   36.79   36.32   37.31   37.31   32.12   43.23   40.00   43.09   36.61   45.18   46.70   48.22   51.52   48.73   49.24   38.18   52.02   54.82   55.50   53.03   51.50   55.05   53.77   51.50   54.50   53.00   54.55   54.59   54.00   55.00   53.50   41.36   40.91   45.13   43.72   42.56   42.93   44.00   43.59   49.75   53.30   55.84   48.48   66.33   71.86   77.89   77.50   78.39  0   82.50   60.80   53.03   53.30   54.50   50.51   50.25   53.49   51.76   52.31   54.55   54.55   55.56   58.79   52.26   52.02   55.38   54.77   52.76   54.77   52.53   54.55   50.51   53.54   54.04
31.82   40.21   38.62   39.05   43.16   42.93   29.79   36.36   36.27   36.32   35.75   37.82   31.09   42.19   40.00   43.62   34.43   43.15   44.67   46.19   50.51   49.75   48.22   37.27   50.00   53.30   53.00   51.01   49.00   55.05   50.25   50.50   51.50   51.50   53.54   54.08   52.00   56.00   52.50   40.31   41.92   45.64   44.72   42.56   41.41   45.50   45.13   48.73   53.81   53.81   46.97   63.32   71.36   74.87   75.50   76.38   82.50  0   60.80   53.03   50.76   53.50   48.99   47.74   52.91   50.25   50.26   53.03   56.57   56.57   55.28   48.74   51.01   54.36   49.75   50.25   51.26   53.54   52.53   50.51   52.02   51.52
32.00   38.10   41.88   39.64   42.93   39.67   31.96   38.12   43.00   41.67   43.50   46.67   34.62   40.61   43.08   45.55   33.87   43.35   43.84   43.35   51.24   49.75   48.26   40.91   49.51   51.23   52.20   51.96   53.96   55.61   54.73   50.98   54.90   59.41   56.78   56.52   55.39   59.41   57.92   40.00   40.59   40.00   50.00   47.96   40.00   45.77   44.95   50.00   53.96   56.85   50.73   56.65   61.11   56.07   58.91   58.50   60.80   60.80  0   58.33   60.80   65.20   54.50   53.20   54.34   49.75   52.74   53.96   57.71   58.42   56.48   53.81   54.00   53.77   53.08   60.89   57.43   52.86   56.50   53.47   58.71   55.72
33.00   39.04   41.49   38.82   45.79   43.17   31.41   35.00   40.80   43.75   47.76   44.62   35.53   45.13   45.13   43.68   40.00   41.87   43.84   44.83   49.50   47.26   45.77   38.18   50.49   50.00   50.73   49.03   47.76   50.49   50.50   48.76   52.74   52.24   54.00   54.08   52.71   55.22   56.22   42.13   40.10   42.50   49.49   47.96   40.98   43.28   45.23   44.16   54.73   56.92   46.83   47.52   55.33   51.47   50.00   53.54   53.03   53.03   58.33  0   65.84   64.71   53.81   53.47   50.87   50.74   52.26   52.74   57.50   60.20   54.59   57.71   53.00   57.29   53.23   54.23   58.21   57.29   56.28   59.80   57.29   55.78
32.83   43.01   42.47   40.83   47.09   45.36   32.09   38.89   43.08   44.21   46.15   45.08   35.94   44.04   45.55   46.56   39.67   46.23   48.74   48.74   50.00   48.50   48.50   39.45   52.50   54.55   57.29   53.50   51.76   55.00   59.60   52.76   57.79   59.30   57.29   59.49   61.19   60.30   59.80   43.75   40.10   44.67   52.04   51.28   43.00   49.25   48.22   52.55   57.87   60.51   52.00   50.51   55.10   52.53   50.50   54.08   53.30   50.76   60.80   65.84  0   68.32   58.16   54.50   54.65   51.74   54.36   56.00   58.79   60.50   59.70   60.80   56.06   63.64   58.29   60.30   68.34   59.60   60.10   61.62   59.60   59.09
32.51   40.21   39.27   37.21   42.93   41.85   33.33   35.96   43.50   43.59   44.50   45.45   34.01   43.59   43.75   45.79   38.92   41.87   45.81   45.32   55.17   48.77   49.26   40.18   51.72   55.45   51.23   52.71   53.43   53.92   58.13   52.94   58.82   61.27   56.72   58.59   59.71   59.80   60.78   39.49   39.00   42.93   47.76   46.43   45.32   44.33   45.00   47.24   56.78   57.87   50.25   54.23   58.79   54.19   51.22   56.72   54.50   53.50   65.20   64.71   68.32  0   57.00   55.12   52.00   49.76   53.54   56.65   55.45   62.56   58.25   57.35   51.98   60.50   55.39   58.82   57.84   59.90   57.21   56.44   60.40   54.46
30.30   39.89   37.89   37.72   38.22   42.93   35.98   37.88   40.41   41.58   43.52   47.15   29.90   43.23   36.84   40.96   33.88   42.64   48.22   44.16   45.18   46.46   47.47   39.81   49.75   51.02   48.74   51.27   52.00   46.46   50.25   46.50   48.00   54.50   48.99   55.05   54.00   53.50   50.00   42.33   36.73   40.82   44.50   44.39   41.21   42.21   40.93   44.62   54.82   53.81   47.74   49.24   52.28   47.24   47.50   47.74   50.51   48.99   54.50   53.81   58.16   57.00  0   48.50   52.63   44.72   53.57   50.75   54.27   54.77   54.50   53.00   52.02   59.39   49.00   54.00   59.50   50.00   51.76   51.00   53.50   55.00
31.68   36.51   38.22   40.94   40.84   43.48   29.84   37.13   42.42   42.78   41.92   43.15   34.69   42.78   44.50   49.21   36.96   43.78   44.28   44.28   50.25   54.23   51.74   50.45   52.74   58.00   52.74   56.72   54.68   55.94   56.93   49.26   54.19   56.16   52.50   57.07   53.92   56.65   57.14   37.82   38.89   42.13   45.77   46.43   43.56   48.02   45.45   48.73   54.04   51.78   50.99   49.25   53.03   50.75   48.04   49.50   50.25   47.74   53.20   53.47   54.50   55.12   48.50  0   62.29   47.55   56.85   50.99   49.01   50.99   57.07   60.78   60.89   56.50   57.35   57.84   57.35   57.43   55.72   56.93   58.91   55.45
32.37   38.27   40.12   36.73   42.33   40.88   30.43   35.26   43.45   41.21   42.86   43.45   34.13   42.17   39.88   45.06   38.22   44.44   46.78   47.95   50.58   51.46   48.54   48.65   54.65   56.73   56.98   61.05   57.47   54.07   53.76   49.43   55.75   55.17   52.33   56.80   55.17   59.77   50.00   40.72   40.94   42.26   45.93   47.02   44.51   51.15   46.47   52.66   52.94   51.76   50.29   53.49   52.91   51.46   52.57   50.88   53.49   52.91   54.34   50.87   54.65   52.00   52.63   62.29  0   49.71   56.55   56.07   52.02   50.29   60.57   59.43   60.34   55.29   60.00   57.14   54.86   57.23   59.54   56.65   57.80   60.12
33.83   38.10   42.63   41.52   46.60   42.93   30.37   39.80   38.38   41.97   34.85   41.84   29.59   44.10   41.15   45.26   33.51   39.30   43.28   42.79   47.52   47.26   48.26   36.94   50.00   51.74   50.00   51.49   48.51   48.51   53.73   48.51   49.01   51.49   54.50   54.82   51.47   50.00   52.97   39.18   43.72   41.92   46.00   45.92   39.90   44.55   44.72   48.48   51.76   51.27   47.78   47.50   49.49   49.75   48.77   48.74   51.76   50.25   49.75   50.74   51.74   49.76   44.72   47.55   49.71  0   52.02   63.05   45.54   48.77   54.63   51.23   50.99   49.75   53.20   56.16   53.69   51.74   54.73   48.76   52.24   52.24
35.57   42.55   39.68   45.73   47.37   46.99   31.25   43.30   44.62   41.18   44.10   44.74   31.98   46.63   43.52   41.80   34.95   49.24   47.21   46.70   52.55   52.55   53.06   41.90   53.27   55.05   58.71   55.28   56.12   53.77   60.51   54.08   59.18   60.20   56.92   58.76   58.08   56.63   57.14   43.30   43.72   42.13   48.47   50.78   48.26   52.04   49.22   53.30   53.50   49.74   52.24   47.24   55.15   51.00   51.02   49.23   52.31   50.26   52.74   52.26   54.36   53.54   53.57   56.85   56.55   52.02  0   53.54   51.78   55.05   60.20   61.73   60.00   56.19   60.71   63.27   59.69   52.55   57.14   57.65   59.69   61.73
33.17   38.30   41.80   38.46   44.50   43.48   33.68   38.69   43.88   45.03   41.84   46.39   32.31   44.62   45.83   49.47   33.51   39.00   43.00   42.50   51.24   50.25   48.26   36.36   50.75   51.00   51.74   53.73   51.24   49.75   52.00   47.26   53.23   55.22   51.50   56.85   54.68   55.72   54.73   40.10   41.41   41.41   46.23   45.92   39.41   45.27   48.73   49.75   52.76   53.30   50.74   52.76   52.79   54.00   52.74   54.04   54.55   53.03   53.96   52.74   56.00   56.65   50.75   50.99   56.07   63.05   53.54  0   50.99   51.72   61.58   52.74   54.50   55.78   54.23   56.72   55.22   55.72   60.70   51.24   56.72   56.72
29.15   36.70   37.57   37.28   43.46   41.85   31.22   40.20   42.56   42.93   47.18   45.88   31.96   43.81   42.93   43.92   34.78   44.72   44.72   46.73   47.50   49.00   47.00   42.73   52.00   56.28   53.00   57.50   50.75   49.50   52.00   51.74   53.73   57.21   52.00   55.84   52.97   54.73   52.74   42.41   39.09   39.59   45.23   46.43   44.55   49.25   45.92   53.06   54.55   51.27   51.49   55.05   54.31   52.26   51.74   54.55   54.55   56.57   57.71   57.50   58.79   55.45   54.27   49.01   52.02   45.54   51.78   50.99  0   67.33   55.94   54.73   56.50   55.28   54.23   54.73   54.23   59.70   56.22   51.24   59.70   55.22
34.17   37.77   40.74   41.42   47.12   44.02   35.26   36.68   40.82   41.36   39.29   42.27   30.26   44.62   44.27   43.16   36.22   44.00   47.50   50.00   51.24   50.75   52.24   43.64   54.23   57.50   50.75   54.73   49.25   56.22   56.50   53.23   57.21   59.70   59.00   56.85   57.64   59.20   57.71   38.54   40.40   40.40   48.24   43.37   44.83   47.76   46.19   51.78   57.79   57.87   52.22   51.76   58.88   53.50   53.73   57.58   55.56   56.57   58.42   60.20   60.50   62.56   54.77   50.99   50.29   48.77   55.05   51.72   67.33  0   56.65   56.22   55.00   56.28   57.21   58.21   59.70   55.72   56.72   52.24   64.18   60.20
34.16   41.80   40.84   39.18   44.50   45.65   29.38   40.69   41.18   45.36   43.14   46.70   33.17   42.13   46.94   46.07   34.41   47.06   51.47   51.96   53.96   54.46   54.95   50.45   54.59   58.25   56.52   57.00   61.08   53.85   60.89   56.59   60.00   61.58   57.50   61.84   61.95   65.02   62.07   43.43   43.35   44.00   50.99   48.47   49.52   49.50   48.00   54.55   53.43   58.38   53.37   51.72   57.58   53.24   54.41   58.50   58.79   55.28   56.48   54.59   59.70   58.25   54.50   57.07   60.57   54.63   60.20   61.58   55.94   56.65  0   64.15   64.36   60.50   59.62   65.69   61.76   63.03   62.19   60.10   61.88   62.38
31.68   41.80   40.31   40.94   47.12   47.83   31.05   40.20   45.69   44.85   45.69   46.70   32.18   40.93   42.11   44.68   36.07   47.00   49.50   49.00   53.50   55.50   58.50   48.65   56.00   60.30   60.00   57.00   59.61   55.72   61.88   57.07   60.49   65.52   59.50   61.65   62.07   66.01   62.07   43.75   42.13   43.37   49.50   51.02   52.24   50.99   42.64   51.02   52.28   54.31   53.73   50.51   53.03   50.96   49.51   51.00   52.26   48.74   53.81   57.71   60.80   57.35   53.00   60.78   59.43   51.23   61.73   52.74   54.73   56.22   64.15  0   65.84   58.29   65.57   66.18   62.25   59.52   62.69   63.05   64.85   65.84
35.00   39.36   40.74   44.44   47.89   46.45   28.72   39.00   42.56   44.27   43.59   46.15   33.16   43.52   46.32   46.28   37.70   44.44   49.49   51.52   53.77   53.03   50.51   50.91   55.78   61.62   60.30   62.81   59.20   53.77   60.00   58.21   59.20   58.21   57.79   61.22   56.72   66.67   56.22   42.93   40.82   42.05   48.74   47.69   51.50   49.75   45.92   50.77   51.02   52.04   54.00   50.25   53.30   50.00   50.99   52.53   52.02   51.01   54.00   53.00   56.06   51.98   52.02   60.89   60.34   50.99   60.00   54.50   56.50   55.00   64.36   65.84  0   58.38   67.33   63.37   59.90   60.50   61.50   59.00   66.00   64.00
34.52   43.24   45.45   43.98   45.50   48.35   32.09   38.58   47.67   49.21   45.60   48.96   34.90   44.50   43.92   49.47   40.66   49.75   50.75   47.74   59.80   56.00   55.00   43.93   57.07   59.69   58.38   61.31   56.78   57.00   61.11   57.29   60.80   62.81   58.59   59.18   63.50   62.31   62.81   47.34   44.33   47.96   52.79   46.43   49.25   54.55   48.19   49.22   56.92   57.22   54.77   55.38   56.70   53.81   54.27   57.14   55.38   54.36   53.77   57.29   63.64   60.50   59.39   56.50   55.29   49.75   56.19   55.78   55.28   56.28   60.50   58.29   58.38  0   61.31   62.31   69.35   61.31   60.61   60.80   58.29   61.31
33.17   40.21   41.36   43.86   44.50   44.02   29.47   38.24   41.62   44.33   40.10   45.69   32.71   39.38   43.16   46.28   40.44   47.50   51.00   49.00   56.50   50.50   49.00   47.75   55.50   58.29   57.50   60.50   56.65   57.21   59.41   55.61   59.02   64.04   61.00   58.57   62.56   65.02   60.10   42.19   40.61   41.84   48.51   48.98   47.76   50.00   44.67   48.47   56.85   51.27   52.74   50.00   54.04   46.85   48.53   50.50   54.77   49.75   53.08   53.23   58.29   55.39   49.00   57.35   60.00   53.20   60.71   54.23   54.23   57.21   59.62   65.57   67.33   61.31  0   69.12   61.76   57.92   59.20   59.11   66.34   66.34
37.62   42.33   43.46   43.86   48.17   46.74   33.68   39.60   42.64   42.27   40.10   48.22   34.87   44.56   47.89   48.40   36.61   47.50   48.50   47.50   55.50   56.00   55.00   50.45   54.00   59.80   60.50   57.50   57.64   61.19   67.82   60.59   66.50   66.50   61.50   63.64   64.53   67.00   67.49   44.79   42.13   41.33   49.75   48.98   47.76   49.01   45.69   55.61   58.38   55.33   56.22   53.54   56.06   53.00   51.47   52.00   52.76   50.25   60.89   54.23   60.30   58.82   54.00   57.84   57.14   56.16   63.27   56.72   54.73   58.21   65.69   66.18   63.37   62.31   69.12  0   74.02   62.38   59.70   59.90   64.85   67.82
35.15   40.74   43.46   43.86   44.50   46.20   34.74   39.60   43.15   42.27   41.62   44.67   33.85   46.11   45.26   48.94   39.34   46.50   53.50   53.00   54.00   54.50   54.00   44.14   54.00   55.78   60.00   54.50   57.64   62.19   65.35   57.14   63.55   62.56   60.00   60.10   63.05   66.50   65.52   42.71   41.62   42.35   48.76   46.94   44.78   50.00   43.65   51.53   57.87   59.39   50.75   51.01   53.03   53.00   52.45   54.00   54.77   51.26   57.43   58.21   68.34   57.84   59.50   57.35   54.86   53.69   59.69   55.22   54.23   59.70   61.76   62.25   59.90   69.35   61.76   74.02  0   61.88   60.70   60.89   59.90   66.34
36.00   43.09   40.53   42.01   46.07   47.28   32.80   39.11   45.64   45.83   43.59   49.23   31.63   43.52   49.47   48.40   35.52   46.23   47.74   50.25   58.29   54.50   55.00   49.09   57.29   62.63   56.28   58.79   56.93   59.50   60.20   58.33   60.29   62.38   58.00   60.56   62.87   64.36   59.41   44.21   41.33   42.86   47.26   48.47   51.24   51.24   44.10   51.28   56.35   55.33   53.73   54.82   51.27   45.25   50.00   56.78   52.53   53.54   52.86   57.29   59.60   59.90   50.00   57.43   57.23   51.74   52.55   55.72   59.70   55.72   63.03   59.52   60.50   61.31   57.92   62.38   61.88  0   61.19   60.10   63.86   62.87
35.18   41.49   41.80   42.01   46.07   46.74   29.26   37.19   44.33   40.31   41.24   42.78   35.75   43.52   45.79   49.47   33.88   46.97   46.46   48.48   56.28   53.27   51.26   44.55   57.79   59.09   58.79   60.80   59.70   54.77   56.00   56.72   59.20   60.70   56.50   61.93   59.20   59.20   60.70   42.11   41.33   47.96   49.75   48.98   45.27   49.75   46.15   54.36   55.84   56.35   56.72   53.30   53.81   50.51   52.24   53.03   54.55   52.53   56.50   56.28   60.10   57.21   51.76   55.72   59.54   54.73   57.14   60.70   56.22   56.72   62.19   62.69   61.50   60.61   59.20   59.70   60.70   61.19  0   59.70   58.71   64.18
36.00   42.02   40.53   39.05   43.98   43.48   30.16   41.79   43.59   45.31   46.15   44.62   32.31   43.52   45.26   44.15   37.70   46.23   45.23   46.23   53.27   53.00   53.50   47.27   58.29   60.61   59.30   59.30   60.40   56.50   56.72   56.16   60.10   60.89   59.50   59.80   62.38   61.39   58.42   37.89   40.82   39.29   48.26   48.98   46.77   52.24   44.62   48.72   53.81   53.30   51.74   50.25   52.28   51.50   52.48   53.27   50.51   50.51   53.47   59.80   61.62   56.44   51.00   56.93   56.65   48.76   57.65   51.24   51.24   52.24   60.10   63.05   59.00   60.80   59.11   59.90   60.89   60.10   59.70  0   59.41   65.35
35.00   43.09   42.11   41.42   47.12   44.57   35.45   38.00   43.59   45.31   42.05   49.23   32.47   47.67   48.95   46.81   35.52   45.73   47.74   48.74   57.29   54.50   52.50   49.09   57.79   60.10   56.28   59.30   55.94   53.50   59.20   55.94   56.44   60.40   57.50   64.65   57.92   60.40   59.90   44.74   44.39   38.78   50.50   43.88   47.76   51.74   46.67   52.31   58.88   55.33   54.73   51.78   56.35   51.76   50.99   53.77   53.54   52.02   58.71   57.29   59.60   60.40   53.50   58.91   57.80   52.24   59.69   56.72   59.70   64.18   61.88   64.85   66.00   58.29   66.34   64.85   59.90   63.86   58.71   59.41  0   67.33
34.50   42.55   42.63   45.56   48.69   50.00   34.39   40.00   41.54   45.31   41.03   48.21   31.96   41.45   45.79   46.28   36.61   46.23   47.24   50.25   54.77   55.50   55.00   46.36   55.78   59.60   60.30   58.29   56.93   60.00   62.69   57.43   61.39   62.87   60.50   64.65   66.83   66.34   63.37   43.16   44.39   41.33   52.50   47.96   47.76   51.24   43.59   53.33   56.35   53.81   56.22   51.78   53.81   52.26   51.98   51.26   54.04   51.52   55.72   55.78   59.09   54.46   55.00   55.45   60.12   52.24   61.73   56.72   55.22   60.20   62.38   65.84   64.00   61.31   66.34   67.82   66.34   62.87   64.18   65.35   67.33  0
