# Supplementary material for: On the origin of mitochondria: a multilayer network approach
Source: PeerJ. 2023 Jan 6;11:e14571. doi: 10.7717/peerj.14571 (PMC9828282; doi:10.7717/peerj.14571)
Supplement: Supplemental Information 6 — Identity matrices. [file peerj-11-14571-s006.zip › Identity Matrix/nad9_matriz_numbers]

0   57.75   65.28   57.14   62.38   51.21   53.37   52.45   55.28   53.05   56.57   53.37   50.00   58.54   58.10   55.77   53.66   51.15   56.57   56.31   49.76   57.58   51.46   56.22   56.63   53.06   52.76   53.06   51.26   53.27   52.53   57.92   56.46   54.63   54.77   52.55   55.94   55.10   54.82   41.30   39.18   45.08   39.38   44.74   42.71   38.92   39.56   36.56   41.45   43.72   39.46   40.43   42.25   42.58   49.50   48.33   45.05   44.44   40.40   46.67   45.27   43.84   48.99   45.59   48.22   44.04   52.55   51.55   45.81   48.98   47.45   40.51   51.96   53.66   54.23   45.45   58.89   43.09
57.75  0   65.62   50.99   58.85   53.47   50.50   48.26   54.04   53.37   53.57   46.80   50.24   54.95   52.43   53.69   52.48   46.92   54.08   51.98   52.24   52.82   50.99   50.51   51.03   50.52   45.69   47.67   48.98   50.00   47.45   53.77   50.74   47.37   50.25   52.58   51.26   52.06   54.87   38.46   38.86   40.31   40.62   42.02   40.84   37.50   35.91   34.24   38.54   38.46   35.68   33.87   39.25   39.71   48.48   45.41   42.71   45.92   39.59   44.33   46.73   44.78   44.67   43.50   47.45   38.54   50.77   49.22   41.57   46.67   46.15   34.02   53.50   52.74   48.48   38.92   51.11   41.18
65.28   65.62  0   58.38   67.86   56.38   52.76   50.27   55.38   55.38   53.68   54.21   53.12   56.85   58.85   58.95   58.95   51.58   58.51   60.29   56.15   54.01   58.29   54.01   57.53   53.76   50.27   52.43   49.20   51.06   50.80   57.75   56.99   53.65   53.48   51.08   54.69   56.99   55.61   41.95   39.04   41.53   39.13   44.44   40.44   40.68   38.73   34.48   41.71   42.53   39.78   42.70   44.13   44.62   50.27   49.21   49.18   45.70   39.47   50.53   51.06   47.64   51.60   46.81   48.40   43.01   54.55   52.69   42.70   54.79   54.26   40.64   52.76   56.22   56.68   44.07   57.78   45.90
57.14   50.99   58.38  0   66.02   50.77   49.75   51.53   55.67   50.50   52.55   50.51   48.51   52.43   51.98   53.03   52.53   51.00   53.85   54.37   56.63   51.55   53.30   52.04   52.33   53.89   48.47   50.52   48.21   48.72   48.72   51.27   55.44   50.99   51.53   52.33   48.51   53.37   53.09   43.65   44.56   37.37   36.65   40.64   38.95   40.76   42.22   38.12   40.62   45.86   41.62   40.54   42.47   45.08   49.23   46.46   51.58   49.74   41.62   46.91   49.75   47.76   51.02   46.70   50.26   42.71   51.79   53.37   44.94   50.26   48.72   44.85   49.02   53.65   54.12   42.93   60.00   42.78
62.38   58.85   67.86   66.02  0   56.72   52.68   52.50   57.07   55.56   57.65   50.50   51.46   54.85   56.10   57.43   56.72   49.76   56.12   58.25   58.50   56.92   55.72   51.78   55.15   56.19   50.25   51.81   49.49   53.06   50.51   56.57   56.28   52.15   55.33   54.64   52.71   56.19   55.38   43.41   42.49   42.41   39.58   42.02   45.55   41.30   40.88   36.07   44.27   42.31   41.62   40.32   44.62   47.00   51.78   47.78   48.21   51.79   43.15   50.52   54.04   49.50   52.28   48.24   51.53   42.71   54.36   53.89   44.94   51.28   50.26   41.75   55.39   57.87   51.53   43.24   58.89   44.39
51.21   53.47   56.38   50.77   56.72  0   66.20   50.98   56.85   55.34   52.58   52.66   50.49   54.77   53.88   50.98   53.23   50.24   57.22   57.77   52.66   51.50   53.37   50.74   55.56   54.55   49.75   49.49   46.77   50.00   49.00   54.90   52.43   52.13   52.24   50.51   50.50   53.54   51.76   43.65   41.97   41.05   40.00   40.64   45.50   39.46   39.66   35.52   41.05   44.20   36.22   35.64   47.28   43.56   52.76   42.86   44.62   45.92   41.33   44.33   48.00   49.00   49.75   47.03   51.02   45.03   50.77   48.19   44.63   47.94   48.45   42.49   54.23   52.53   53.57   45.36   61.54   43.48
53.37   50.50   52.76   49.75   52.68   66.20  0   52.94   57.14   55.14   53.09   52.66   51.67   53.40   56.04   51.96   52.24   50.00   55.67   53.68   51.21   52.50   51.44   53.20   58.08   52.53   50.75   55.56   49.75   51.01   50.00   55.39   54.85   51.16   53.23   52.53   49.28   54.55   52.76   40.33   42.49   42.11   40.00   41.18   42.86   39.46   40.78   36.61   39.47   40.88   37.30   37.77   46.20   43.78   50.25   43.56   44.33   45.41   42.35   44.85   49.50   47.03   48.73   43.07   47.45   48.69   54.36   49.74   46.33   48.45   50.00   43.52   54.72   53.81   54.08   47.54   56.04   43.48
52.45   48.26   50.27   51.53   52.50   50.98   52.94  0   63.59   65.37   60.71   55.29   54.90   58.00   59.90   58.82   55.67   53.11   63.59   56.44   52.68   55.78   58.54   56.93   58.38   61.93   53.00   60.41   55.00   52.24   53.77   56.44   55.94   59.02   59.00   57.87   60.50   58.38   57.07   42.78   44.04   44.97   42.86   43.01   46.81   39.13   42.70   38.46   42.63   45.56   39.46   42.02   46.99   44.00   57.79   47.78   47.69   46.46   41.41   51.03   56.00   53.77   55.84   49.75   55.10   43.01   57.95   52.33   47.49   52.55   52.04   43.30   52.26   59.69   55.33   44.57   56.67   44.32
55.28   54.04   55.38   55.67   57.07   56.85   57.14   63.59  0   68.47   61.66   54.59   54.31   58.67   61.42   58.97   58.76   53.92   58.64   59.39   56.92   57.29   57.65   59.28   62.83   61.78   58.76   61.58   55.44   56.25   59.07   62.56   59.90   57.92   57.22   59.69   61.54   61.78   60.42   42.37   45.55   47.28   43.24   41.44   46.74   39.56   41.38   39.43   43.39   45.45   40.33   41.67   45.00   45.64   56.48   49.75   47.12   46.28   42.71   51.30   57.51   54.36   56.25   51.81   55.50   44.15   56.02   54.50   44.89   53.16   53.68   42.93   56.70   60.31   58.03   46.93   58.24   45.11
53.05   53.37   55.38   50.50   55.56   55.34   55.14   65.37   68.47  0   60.31   57.77   55.92   61.27   63.33   62.56   60.70   57.01   66.32   61.61   57.43   59.69   61.58   62.81   68.04   63.92   59.39   57.73   58.88   57.07   58.67   62.50   58.96   60.18   60.41   60.82   64.85   64.95   61.03   44.44   41.67   43.32   43.32   44.02   45.70   41.30   43.82   37.91   44.21   41.90   40.54   40.54   45.90   42.18   54.27   49.53   45.37   46.19   44.62   52.33   55.22   54.50   56.92   50.00   58.25   46.88   57.51   53.93   47.46   57.51   59.07   44.04   54.03   58.65   59.11   45.11   62.64   47.54
56.57   53.57   53.68   52.55   57.65   52.58   53.09   60.71   61.66   60.31  0   57.29   56.06   62.31   62.31   63.32   58.79   58.79   60.20   60.61   59.69   60.71   58.67   61.22   63.08   61.03   57.65   60.31   58.67   58.88   57.65   61.22   61.03   63.27   57.65   63.08   60.71   61.03   60.20   45.00   44.85   45.50   43.68   45.16   45.50   45.65   41.34   41.67   44.04   45.56   45.95   47.57   47.03   47.67   53.61   54.55   50.53   49.74   42.64   47.67   54.87   51.02   53.85   49.23   53.33   48.19   57.22   54.40   45.25   58.97   55.90   45.36   58.46   59.07   59.49   48.37   62.64   47.87
53.37   46.80   54.21   50.51   50.50   52.66   52.66   55.29   54.59   57.77   57.29  0   61.06   66.34   63.64   61.24   64.56   64.32   65.15   64.22   59.13   57.43   60.10   60.78   63.50   63.00   54.95   55.00   52.22   53.92   53.96   57.35   55.07   59.81   55.45   59.00   60.40   59.50   59.70   45.36   43.88   39.58   38.54   41.80   40.31   44.39   41.99   38.92   39.90   45.36   43.09   42.41   48.92   43.90   48.02   51.46   49.49   46.77   42.29   51.02   52.97   52.74   59.50   54.41   57.79   45.92   59.60   54.08   48.35   55.78   54.77   47.72   59.70   60.00   58.50   48.66   63.74   49.47
50.00   50.24   53.12   48.51   51.46   50.49   51.67   54.90   54.31   55.92   56.06   61.06  0   60.68   61.32   63.94   60.98   64.49   67.68   63.29   57.28   58.79   58.94   56.93   62.94   62.94   56.00   54.82   57.00   56.78   54.27   58.13   58.17   60.00   55.00   60.91   54.90   57.36   56.57   42.62   43.30   40.62   36.98   38.10   39.79   44.86   40.98   44.39   37.95   48.09   45.70   45.45   44.68   40.98   50.00   52.20   46.46   49.75   47.72   49.74   53.92   53.69   54.55   50.24   54.31   42.27   61.22   50.52   44.94   52.31   52.31   42.05   58.17   59.11   56.86   47.62   60.44   44.68
58.54   54.95   56.85   52.43   54.85   54.77   53.40   58.00   58.67   61.27   62.31   66.34   60.68  0   68.29   67.82   67.82   65.20   67.68   67.62   61.50   62.63   58.21   60.00   62.44   62.44   58.00   58.16   54.77   57.29   57.29   63.18   59.90   63.59   59.50   61.42   61.17   61.93   60.61   47.25   44.85   44.50   42.19   44.68   45.55   47.03   42.54   43.41   41.97   52.20   44.32   45.45   48.92   45.64   49.75   54.00   55.73   55.38   42.93   49.74   52.76   50.25   55.56   52.26   55.84   44.56   62.24   55.67   46.37   60.71   57.14   44.62   58.94   58.46   62.44   48.39   61.54   52.66
58.10   52.43   58.85   51.98   56.10   53.88   56.04   59.90   61.42   63.33   62.31   63.64   61.32   68.29  0   64.56   63.11   62.33   68.34   70.19   55.56   60.40   57.21   60.00   61.00   59.00   58.62   56.50   57.14   55.67   53.96   58.74   60.58   62.44   59.61   60.50   62.44   60.50   60.20   42.93   43.65   45.08   41.45   45.79   45.31   41.49   43.48   37.23   40.82   45.11   42.41   42.71   46.56   43.00   52.22   50.48   48.28   48.53   43.07   48.48   52.17   48.29   53.73   46.89   52.00   45.23   59.80   51.27   48.09   58.50   56.50   41.92   56.94   57.14   61.76   48.95   61.54   46.03
55.77   53.69   58.95   53.03   57.43   50.98   51.96   58.82   58.97   62.56   63.32   61.24   63.94   67.82   64.56  0   69.90   63.64   69.19   65.84   57.07   60.80   58.54   59.20   62.94   61.93   59.80   56.35   54.00   56.50   60.30   63.18   61.27   63.11   58.29   60.91   63.32   61.42   62.12   44.26   44.33   44.27   44.27   45.50   45.55   45.95   41.99   43.78   43.52   51.37   45.95   48.40   46.77   45.05   50.00   52.71   47.69   51.52   46.46   54.12   55.50   56.28   59.60   51.98   58.38   45.60   61.22   54.64   47.49   57.14   56.12   43.08   59.30   59.30   61.50   48.13   58.24   47.87
53.66   52.48   58.95   52.53   56.72   53.23   52.24   55.67   58.76   60.70   58.79   64.56   60.98   67.82   63.11   69.90  0   61.17   70.20   67.33   56.16   59.30   61.08   59.20   61.42   60.91   57.29   53.30   51.00   53.00   57.29   60.70   58.71   62.56   57.79   59.90   62.81   62.94   62.12   42.08   42.27   43.75   42.19   42.33   42.41   45.41   43.09   39.46   41.97   47.54   41.08   45.21   45.70   43.72   49.50   51.23   50.26   52.53   40.91   48.97   56.00   53.27   56.57   51.24   53.81   44.56   62.24   55.15   47.49   56.63   55.10   44.62   60.80   58.59   61.50   48.66   63.74   48.94
51.15   46.92   51.58   51.00   49.76   50.24   50.00   53.11   53.92   57.01   58.79   64.32   64.49   65.20   62.33   63.64   61.17  0   70.20   62.62   57.89   58.42   60.00   57.56   62.50   62.00   58.13   56.00   56.16   55.88   52.97   59.22   57.08   59.29   55.17   62.00   61.76   59.50   59.20   44.81   43.37   39.58   40.10   42.86   43.46   43.32   40.44   42.25   42.56   46.45   41.58   40.84   48.40   41.10   50.00   49.54   45.97   46.80   42.79   48.73   50.97   51.72   55.50   50.72   57.79   42.93   59.60   50.00   47.80   54.77   55.28   42.13   56.04   53.00   60.58   47.62   60.44   47.34
56.57   54.08   58.51   53.85   56.12   57.22   55.67   63.59   58.64   66.32   60.20   65.15   67.68   67.68   68.34   69.19   70.20   70.20  0   71.36   58.16   61.22   66.33   61.73   61.73   65.82   62.24   56.63   58.67   57.58   54.59   61.22   62.76   65.31   60.71   63.78   65.82   64.80   66.84   46.99   44.85   43.23   42.49   43.39   46.88   42.47   42.86   40.44   42.71   48.09   42.70   43.32   48.66   49.48   55.90   50.51   50.52   54.36   45.18   52.60   57.14   59.39   59.69   54.59   58.67   46.11   62.89   52.58   50.84   58.97   56.92   46.15   62.24   62.56   66.33   48.13   69.23   49.21
56.31   51.98   60.29   54.37   58.25   57.77   53.68   56.44   59.39   61.61   60.61   64.22   63.29   67.62   70.19   65.84   67.33   62.62   71.36  0   59.11   62.19   57.84   59.11   59.80   62.81   60.89   59.80   57.43   55.72   54.73   59.31   62.50   61.72   56.93   59.80   58.65   61.31   62.00   44.57   41.62   46.11   43.01   45.26   47.40   42.02   42.31   42.39   42.27   46.74   44.92   42.63   47.06   44.95   48.76   53.69   48.21   50.00   44.50   46.97   55.17   51.46   55.72   50.74   53.50   45.13   62.31   54.31   49.17   57.58   56.06   43.43   58.14   59.39   63.64   45.74   65.93   48.15
49.76   52.24   56.15   56.63   58.50   52.66   51.21   52.68   56.92   57.43   59.69   59.13   57.28   61.50   55.56   57.07   56.16   57.89   58.16   59.11  0   65.84   59.81   62.93   64.50   65.50   52.22   57.00   53.20   55.00   54.95   59.02   54.85   57.89   56.16   61.50   58.13   59.50   61.69   43.72   44.62   41.15   40.10   40.21   42.41   41.71   40.88   39.46   40.62   44.26   39.04   43.16   47.31   46.27   53.23   51.23   48.72   47.98   47.47   54.08   59.41   55.72   61.31   55.17   60.10   46.11   56.35   49.23   48.60   52.04   51.53   48.72   55.50   59.90   55.56   49.19   60.44   46.24
57.58   52.82   54.01   51.55   56.92   51.50   52.50   55.78   57.29   59.69   60.71   57.43   58.79   62.63   60.40   60.80   59.30   58.42   61.22   62.19   65.84  0   58.42   64.36   65.00   63.00   57.71   58.50   54.95   59.00   54.73   57.92   60.20   59.90   56.72   61.50   60.70   61.00   59.20   43.17   41.03   46.88   42.19   43.92   45.03   42.78   41.99   39.89   43.75   46.45   38.50   41.58   46.24   44.39   55.56   50.25   48.70   48.98   46.46   53.61   57.79   53.27   58.59   53.77   58.59   48.70   55.10   50.26   45.25   53.06   53.57   44.10   57.07   61.54   58.67   50.27   60.44   47.31
51.46   50.99   58.29   53.30   55.72   53.37   51.44   58.54   57.65   61.58   58.67   60.10   58.94   58.21   57.21   58.54   61.08   60.00   66.33   57.84   59.81   58.42  0   61.46   65.50   65.00   55.67   57.00   54.19   56.50   54.46   63.59   59.71   64.76   60.59   62.00   63.24   61.00   63.68   45.36   45.13   41.15   43.75   43.92   41.36   44.92   45.86   38.92   44.27   45.36   40.11   45.79   49.46   44.78   53.73   48.77   50.26   52.53   46.46   53.57   60.89   57.92   59.30   56.65   62.12   48.19   59.90   52.82   49.72   58.16   57.65   48.21   55.22   62.44   60.61   47.03   63.74   47.31
56.22   50.51   54.01   52.04   51.78   50.74   53.20   56.93   59.28   62.81   61.22   60.78   56.93   60.00   60.00   59.20   59.20   57.56   61.73   59.11   62.93   64.36   61.46  0   68.00   63.00   56.16   58.50   56.65   59.50   58.42   60.00   56.44   60.98   59.11   61.00   66.50   65.00   63.68   40.98   44.10   43.23   41.15   43.92   44.50   43.32   39.78   41.85   43.23   46.45   37.97   42.63   46.77   46.19   51.50   48.02   50.52   46.19   43.94   53.06   58.42   56.72   60.30   53.47   57.58   45.08   51.78   49.74   41.90   52.04   50.51   41.54   55.00   60.71   59.39   47.03   57.14   46.24
56.63   51.03   57.53   52.33   55.15   55.56   58.08   58.38   62.83   68.04   63.08   63.50   62.94   62.44   61.00   62.94   61.42   62.50   61.73   59.80   64.50   65.00   65.50   68.00  0   69.50   59.00   61.31   57.00   59.30   56.50   63.00   64.00   65.00   57.50   61.00   63.50   63.50   61.00   45.05   43.08   43.98   41.15   43.62   41.88   42.78   43.09   39.56   44.50   45.60   40.11   42.33   48.39   47.69   53.57   50.75   47.40   47.18   44.95   54.92   61.42   59.09   65.99   58.38   61.93   50.26   58.97   48.72   49.16   54.08   55.61   46.15   58.67   61.86   59.49   47.28   60.44   47.31
53.06   50.52   53.76   53.89   56.19   54.55   52.53   61.93   61.78   63.92   61.03   63.00   62.94   62.44   59.00   61.93   60.91   62.00   65.82   62.81   65.50   63.00   65.00   63.00   69.50  0   55.50   60.80   57.50   56.78   58.50   61.50   62.00   66.00   60.00   62.00   63.50   63.50   64.00   46.70   42.56   42.41   40.10   39.36   41.36   40.64   42.54   42.86   41.36   48.35   41.18   44.44   48.39   45.13   54.08   51.26   50.52   46.67   46.46   52.85   66.50   59.09   67.01   59.90   64.97   47.67   58.97   50.26   44.69   56.63   56.63   46.15   58.16   63.92   60.00   47.28   63.74   45.70
52.76   45.69   50.27   48.47   50.25   49.75   50.75   53.00   58.76   59.39   57.65   54.95   56.00   58.00   58.62   59.80   57.29   58.13   62.24   60.89   52.22   57.71   55.67   56.16   59.00   55.50  0   57.29   55.94   53.77   52.97   56.65   59.50   55.17   54.19   54.50   60.59   58.00   56.22   41.76   44.62   43.98   42.71   45.74   46.07   45.99   41.99   41.76   44.79   45.60   39.57   41.80   44.62   44.62   48.99   50.50   47.40   50.77   42.93   47.45   50.00   48.26   49.25   47.00   52.53   45.08   54.82   51.28   44.69   56.12   55.10   42.05   52.76   54.12   58.97   45.65   58.24   45.70
53.06   47.67   52.43   50.52   51.81   49.49   55.56   60.41   61.58   57.73   60.31   55.00   54.82   58.16   56.50   56.35   53.30   56.00   56.63   59.80   57.00   58.50   57.00   58.50   61.31   60.80   57.29  0   58.00   57.50   55.28   56.50   58.50   59.50   57.29   58.29   60.80   59.30   61.31   44.26   47.42   45.83   41.15   42.33   43.98   41.71   39.78   42.08   40.53   45.90   37.43   41.58   50.00   47.69   52.04   52.26   49.22   45.41   44.67   50.00   57.87   54.82   59.18   52.79   54.08   47.67   56.70   54.12   46.93   54.36   53.85   46.39   52.55   55.90   57.95   47.03   59.34   48.92
51.26   48.98   49.20   48.21   49.49   46.77   49.75   55.00   55.44   58.88   58.67   52.22   57.00   54.77   57.14   54.00   51.00   56.16   58.67   57.43   53.20   54.95   54.19   56.65   57.00   57.50   55.94   58.00  0   63.00   50.99   57.64   60.20   56.16   61.58   58.00   63.86   62.00   59.70   45.90   41.03   41.67   43.23   42.33   45.03   40.11   40.88   39.89   43.75   44.81   42.25   43.16   43.01   40.82   51.26   51.24   43.52   46.94   40.91   50.26   55.00   53.00   51.26   51.00   54.55   41.45   50.25   46.67   40.78   53.57   51.02   40.51   51.76   55.38   56.12   44.86   57.14   43.01
53.27   50.00   51.06   48.72   53.06   50.00   51.01   52.24   56.25   57.07   58.88   53.92   56.78   57.29   55.67   56.50   53.00   55.88   57.58   55.72   55.00   59.00   56.50   59.50   59.30   56.78   53.77   57.50   63.00  0   58.29   59.00   61.50   56.50   61.31   63.82   61.81   61.31   59.30   40.98   45.13   43.23   40.62   43.92   41.88   43.32   38.12   39.34   42.41   42.08   39.36   40.84   42.47   42.93   52.79   51.98   47.96   47.24   44.00   53.89   52.53   54.04   51.27   49.49   55.84   45.41   56.41   53.33   41.21   52.02   47.98   41.33   54.04   55.84   53.81   44.39   56.04   44.68
52.53   47.45   50.80   48.72   50.51   49.00   50.00   53.77   59.07   58.67   57.65   53.96   54.27   57.29   53.96   60.30   57.29   52.97   54.59   54.73   54.95   54.73   54.46   58.42   56.50   58.50   52.97   55.28   50.99   58.29  0   56.44   58.00   56.44   57.92   61.50   60.89   64.00   63.68   40.11   44.10   45.03   41.15   39.36   40.84   45.45   40.33   40.11   40.62   45.60   39.04   39.68   44.62   42.05   48.99   48.00   45.83   42.56   42.42   50.77   54.77   54.00   53.77   50.75   52.53   44.04   54.31   51.79   43.58   50.00   50.51   42.56   52.02   56.70   54.36   44.57   58.24   50.00
57.92   53.77   57.75   51.27   56.57   54.90   55.39   56.44   62.56   62.50   61.22   57.35   58.13   63.18   58.74   63.18   60.70   59.22   61.22   59.31   59.02   57.92   63.59   60.00   63.00   61.50   56.65   56.50   57.64   59.00   56.44  0   63.86   58.74   59.11   60.50   64.71   60.50   62.69   43.72   41.54   47.40   44.79   43.92   46.07   41.71   39.78   39.13   43.75   44.81   41.71   41.05   41.94   43.65   54.50   49.01   45.88   48.73   44.44   54.08   59.41   58.42   60.80   56.93   60.61   45.08   58.88   53.85   47.49   53.57   51.02   44.10   56.22   60.20   57.87   45.95   62.64   46.24
56.46   50.74   56.99   55.44   56.28   52.43   54.85   55.94   59.90   58.96   61.03   55.07   58.17   59.90   60.58   61.27   58.71   57.08   62.76   62.50   54.85   60.20   59.71   56.44   64.00   62.00   59.50   58.50   60.20   61.50   58.00   63.86  0   57.53   62.50   66.00   65.00   64.50   65.00   42.62   41.03   44.79   43.75   44.97   44.50   40.64   39.34   37.43   43.52   41.53   38.10   41.58   43.62   41.12   48.24   49.30   46.38   46.50   43.43   51.81   57.43   54.04   57.36   48.29   54.82   44.10   57.95   50.77   45.25   57.65   56.12   43.08   53.23   53.81   56.31   45.45   60.44   45.16
54.63   47.37   53.65   50.99   52.15   52.13   51.16   59.02   57.92   60.18   63.27   59.81   60.00   63.59   62.44   63.11   62.56   59.29   65.31   61.72   57.89   59.90   64.76   60.98   65.00   66.00   55.17   59.50   56.16   56.50   56.44   58.74   57.53  0   58.62   63.50   63.64   65.50   66.17   43.72   43.08   44.79   39.58   45.50   43.46   44.39   42.62   40.64   41.75   48.63   42.86   46.32   49.47   41.40   51.24   46.98   44.71   46.00   47.47   50.51   58.54   53.43   59.30   51.92   56.57   47.18   59.39   53.85   44.69   59.18   57.14   45.64   55.24   54.98   59.22   49.20   65.93   47.31
54.77   50.25   53.48   51.53   55.33   52.24   53.23   59.00   57.22   60.41   57.65   55.45   55.00   59.50   59.61   58.29   57.79   55.17   60.71   56.93   56.16   56.72   60.59   59.11   57.50   60.00   54.19   57.29   61.58   61.31   57.92   59.11   62.50   58.62  0   62.50   67.98   64.50   65.17   43.41   41.54   45.03   42.19   42.55   46.07   41.18   44.75   37.91   43.75   45.05   40.64   41.27   46.24   46.15   55.05   50.00   49.48   51.28   40.91   52.04   58.00   55.72   53.77   51.50   54.55   42.49   56.35   51.28   47.49   56.12   53.06   43.59   51.76   57.22   60.51   46.20   57.14   44.62
52.55   52.58   51.08   52.33   54.64   50.51   52.53   57.87   59.69   60.82   63.08   59.00   60.91   61.42   60.50   60.91   59.90   62.00   63.78   59.80   61.50   61.50   62.00   61.00   61.00   62.00   54.50   58.29   58.00   63.82   61.50   60.50   66.00   63.50   62.50  0   67.00   66.50   67.00   42.86   46.15   42.93   40.10   42.02   41.36   45.45   40.88   38.46   41.36   45.05   40.64   43.39   44.09   43.08   49.49   51.26   50.00   50.26   47.47   52.85   58.38   58.08   57.87   52.79   56.85   44.56   60.51   50.77   45.81   60.20   55.10   45.64   58.16   59.28   60.51   47.83   60.44   47.85
55.94   51.26   54.69   48.51   52.71   50.50   49.28   60.50   61.54   64.85   60.71   60.40   54.90   61.17   62.44   63.32   62.81   61.76   65.82   58.65   58.13   60.70   63.24   66.50   63.50   63.50   60.59   60.80   63.86   61.81   60.89   64.71   65.00   63.64   67.98   67.00  0   70.50   71.64   45.60   43.08   45.03   43.75   45.21   43.98   40.64   42.54   41.21   43.23   46.70   40.64   41.80   43.55   45.64   53.03   51.50   46.88   46.67   42.93   53.57   59.00   57.35   61.81   56.50   62.12   46.11   58.38   51.28   47.49   59.69   56.63   41.54   54.63   59.28   64.10   48.37   60.44   47.31
55.10   52.06   56.99   53.37   56.19   53.54   54.55   58.38   61.78   64.95   61.03   59.50   57.36   61.93   60.50   61.42   62.94   59.50   64.80   61.31   59.50   61.00   61.00   65.00   63.50   63.50   58.00   59.30   62.00   61.31   64.00   60.50   64.50   65.50   64.50   66.50   70.50  0   74.50   45.05   44.10   44.50   41.15   44.68   43.46   42.78   39.78   39.01   44.50   47.25   41.18   42.33   47.31   46.67   51.02   51.26   48.44   49.23   42.42   53.37   61.42   56.06   58.38   55.84   57.87   45.60   59.49   52.31   48.60   56.12   53.57   45.13   60.20   62.89   61.03   49.46   62.64   50.00
54.82   54.87   55.61   53.09   55.38   51.76   52.76   57.07   60.42   61.03   60.20   59.70   56.57   60.61   60.20   62.12   62.12   59.20   66.84   62.00   61.69   59.20   63.68   63.68   61.00   64.00   56.22   61.31   59.70   59.30   63.68   62.69   65.00   66.17   65.17   67.00   71.64   74.50  0   45.05   44.10   48.17   44.79   45.21   44.50   42.25   41.44   40.11   44.27   47.25   42.78   44.44   48.39   48.21   53.30   49.50   46.35   48.21   46.46   51.55   62.63   58.29   62.12   56.57   57.07   45.60   58.16   53.85   46.93   57.65   54.08   46.67   56.85   60.31   62.05   48.91   64.84   48.92
41.30   38.46   41.95   43.65   43.41   43.65   40.33   42.78   42.37   44.44   45.00   45.36   42.62   47.25   42.93   44.26   42.08   44.81   46.99   44.57   43.72   43.17   45.36   40.98   45.05   46.70   41.76   44.26   45.90   40.98   40.11   43.72   42.62   43.72   43.41   42.86   45.60   45.05   45.05  0   39.78   40.76   37.70   41.30   39.34   36.81   42.13   35.56   43.26   42.13   36.21   39.56   40.66   45.00   41.30   45.65   39.34   39.67   39.01   42.46   45.36   43.17   45.05   46.45   47.80   41.01   40.56   39.44   40.12   48.33   45.56   41.76   41.21   46.70   47.80   37.78   51.72   39.43
39.18   38.86   39.04   44.56   42.49   41.97   42.49   44.04   45.55   41.67   44.85   43.88   43.30   44.85   43.65   44.33   42.27   43.37   44.85   41.62   44.62   41.03   45.13   44.10   43.08   42.56   44.62   47.42   41.03   45.13   44.10   41.54   41.03   43.08   41.54   46.15   43.08   44.10   44.10   39.78  0   32.28   29.47   33.33   30.16   43.32   35.20   36.67   36.46   36.67   38.17   50.00   35.68   38.86   43.88   39.09   42.11   39.90   41.12   41.03   42.86   45.18   45.41   43.37   42.86   39.90   50.26   51.79   39.66   42.56   41.54   40.82   45.13   44.27   42.49   41.53   49.45   40.11
45.08   40.31   41.53   37.37   42.41   41.05   42.11   44.97   47.28   43.32   45.50   39.58   40.62   44.50   45.08   44.27   43.75   39.58   43.23   46.11   41.15   46.88   41.15   43.23   43.98   42.41   43.98   45.83   41.67   43.23   45.03   47.40   44.79   44.79   45.03   42.93   45.03   44.50   48.17   40.76   32.28  0   61.00   61.11   61.00   35.33   41.24   33.15   54.27   36.81   31.38   31.72   36.56   41.05   42.41   41.45   36.70   37.89   38.22   41.71   41.67   40.62   43.46   41.15   41.88   39.04   42.33   41.80   37.14   42.33   41.27   34.39   40.84   43.98   42.41   35.33   49.44   39.67
39.38   40.62   39.13   36.65   39.58   40.00   40.00   42.86   43.24   43.32   43.68   38.54   36.98   42.19   41.45   44.27   42.19   40.10   42.49   43.01   40.10   42.19   43.75   41.15   41.15   40.10   42.71   41.15   43.23   40.62   41.15   44.79   43.75   39.58   42.19   40.10   43.75   41.15   44.79   37.70   29.47   61.00  0   62.44   66.50   32.61   42.33   30.60   54.36   35.91   27.13   31.89   36.02   37.37   39.27   40.93   33.16   36.32   33.85   37.77   39.06   39.38   40.10   41.15   41.67   34.57   41.58   37.89   33.71   43.68   43.16   31.58   37.70   41.58   41.88   34.43   49.44   34.78
44.74   42.02   44.44   40.64   42.02   40.64   41.18   43.01   41.44   44.02   45.16   41.80   38.10   44.68   45.79   45.50   42.33   42.86   43.39   45.26   40.21   43.92   43.92   43.92   43.62   39.36   45.74   42.33   42.33   43.92   39.36   43.92   44.97   45.50   42.55   42.02   45.21   44.68   45.21   41.30   33.33   61.11   62.44  0   68.53   34.78   41.80   30.98   55.50   36.26   31.89   33.33   36.56   39.57   39.36   42.11   35.64   37.04   37.77   42.39   39.68   37.04   40.43   38.62   40.96   38.59   41.40   38.17   36.42   49.46   48.92   35.83   39.36   41.49   44.15   35.33   50.56   37.57
42.71   40.84   40.44   38.95   45.55   45.50   42.86   46.81   46.74   45.70   45.50   40.31   39.79   45.55   45.31   45.55   42.41   43.46   46.88   47.40   42.41   45.03   41.36   44.50   41.88   41.36   46.07   43.98   45.03   41.88   40.84   46.07   44.50   43.46   46.07   41.36   43.98   43.46   44.50   39.34   30.16   61.00   66.50   68.53  0   31.52   43.39   28.96   54.12   35.36   31.38   32.97   36.56   40.21   44.74   39.06   36.36   40.21   33.51   40.11   39.79   39.06   40.84   41.36   41.88   33.16   40.21   38.62   35.43   42.33   41.27   33.33   41.58   41.58   43.68   33.88   49.44   37.50
38.92   37.50   40.68   40.76   41.30   39.46   39.46   39.13   39.56   41.30   45.65   44.39   44.86   47.03   41.49   45.95   45.41   43.32   42.47   42.02   41.71   42.78   44.92   43.32   42.78   40.64   45.99   41.71   40.11   43.32   45.45   41.71   40.64   44.39   41.18   45.45   40.64   42.78   42.25   36.81   43.32   35.33   32.61   34.78   31.52  0   39.66   46.67   35.71   43.89   38.33   43.55   44.32   35.87   40.43   44.15   51.34   50.53   45.74   44.32   42.25   40.96   40.64   42.78   42.78   42.93   44.62   48.92   38.15   40.86   43.01   45.74   41.94   43.24   41.85   42.31   50.55   43.02
39.56   35.91   38.73   42.22   40.88   39.66   40.78   42.70   41.38   43.82   41.34   41.99   40.98   42.54   43.48   41.99   43.09   40.44   42.86   42.31   40.88   41.99   45.86   39.78   43.09   42.54   41.99   39.78   40.88   38.12   40.33   39.78   39.34   42.62   44.75   40.88   42.54   39.78   41.44   42.13   35.20   41.24   42.33   41.80   43.39   39.66  0   35.56   46.41   36.36   37.22   41.11   39.13   38.33   41.11   42.93   39.34   41.85   37.02   41.24   40.98   41.76   40.33   43.17   43.65   40.78   36.87   39.11   37.95   40.78   40.78   40.00   40.66   42.86   42.31   35.56   53.49   37.93
36.56   34.24   34.48   38.12   36.07   35.52   36.61   38.46   39.43   37.91   41.67   38.92   44.39   43.41   37.23   43.78   39.46   42.25   40.44   42.39   39.46   39.89   38.92   41.85   39.56   42.86   41.76   42.08   39.89   39.34   40.11   39.13   37.43   40.64   37.91   38.46   41.21   39.01   40.11   35.56   36.67   33.15   30.60   30.98   28.96   46.67   35.56  0   35.00   49.45   36.87   41.76   40.22   35.29   38.04   39.36   43.85   43.62   42.31   38.20   39.25   36.61   40.11   41.71   39.56   40.44   41.67   43.33   39.29   34.44   34.44   38.12   38.59   39.78   38.71   41.94   53.93   36.31
41.45   38.54   41.71   40.62   44.27   41.05   39.47   42.63   43.39   44.21   44.04   39.90   37.95   41.97   40.82   43.52   41.97   42.56   42.71   42.27   40.62   43.75   44.27   43.23   44.50   41.36   44.79   40.53   43.75   42.41   40.62   43.75   43.52   41.75   43.75   41.36   43.23   44.50   44.27   43.26   36.46   54.27   54.36   55.50   54.12   35.71   46.41   35.00  0   39.33   32.63   36.81   39.46   39.58   41.15   40.31   37.77   40.31   35.23   40.62   40.00   38.66   38.86   37.95   40.41   39.27   42.71   42.41   37.29   44.50   43.98   30.89   41.24   41.36   42.49   34.97   52.81   36.56
43.72   38.46   42.53   45.86   42.31   44.20   40.88   45.56   45.45   41.90   45.56   45.36   48.09   52.20   45.11   51.37   47.54   46.45   48.09   46.74   44.26   46.45   45.36   46.45   45.60   48.35   45.60   45.90   44.81   42.08   45.60   44.81   41.53   48.63   45.05   45.05   46.70   47.25   47.25   42.13   36.67   36.81   35.91   36.26   35.36   43.89   36.36   49.45   39.33  0   39.66   39.13   51.93   39.67   42.31   42.39   51.37   53.26   45.05   39.33   42.93   41.85   46.45   46.74   44.81   39.34   43.96   43.41   41.76   40.66   40.11   41.21   44.02   44.57   47.28   41.94   53.85   42.54
39.46   35.68   39.78   41.62   41.62   36.22   37.30   39.46   40.33   40.54   45.95   43.09   45.70   44.32   42.41   45.95   41.08   41.58   42.70   44.92   39.04   38.50   40.11   37.97   40.11   41.18   39.57   37.43   42.25   39.36   39.04   41.71   38.10   42.86   40.64   40.64   40.64   41.18   42.78   36.21   38.17   31.38   27.13   31.89   31.38   38.33   37.22   36.87   32.63   39.66  0   44.51   32.60   40.62   42.16   40.84   38.17   37.77   43.92   40.76   40.43   43.85   41.94   42.55   42.47   39.79   41.62   38.92   35.03   41.71   41.18   41.08   42.25   43.55   39.46   38.67   56.04   41.21
40.43   33.87   42.70   40.54   40.32   35.64   37.77   42.02   41.67   40.54   47.57   42.41   45.45   45.45   42.71   48.40   45.21   40.84   43.32   42.63   43.16   41.58   45.79   42.63   42.33   44.44   41.80   41.58   43.16   40.84   39.68   41.05   41.58   46.32   41.27   43.39   41.80   42.33   44.44   39.56   50.00   31.72   31.89   33.33   32.97   43.55   41.11   41.76   36.81   39.13   44.51  0   34.59   44.68   42.55   43.75   39.27   42.71   42.11   41.85   43.98   42.11   40.53   41.88   40.00   42.86   44.74   44.21   38.64   44.79   42.71   47.87   42.19   44.97   43.62   45.70   56.04   39.78
42.25   39.25   44.13   42.47   44.62   47.28   46.20   46.99   45.00   45.90   47.03   48.92   44.68   48.92   46.56   46.77   45.70   48.40   48.66   47.06   47.31   46.24   49.46   46.77   48.39   48.39   44.62   50.00   43.01   42.47   44.62   41.94   43.62   49.47   46.24   44.09   43.55   47.31   48.39   40.66   35.68   36.56   36.02   36.56   36.56   44.32   39.13   40.22   39.46   51.93   32.60   34.59  0   44.32   43.78   43.39   52.66   49.74   41.71   42.08   43.62   41.18   45.70   44.15   44.62   41.08   47.03   41.08   42.69   40.54   41.62   38.71   48.13   44.92   43.85   43.78   57.78   43.33
42.58   39.71   44.62   45.08   47.00   43.56   43.78   44.00   45.64   42.18   47.67   43.90   40.98   45.64   43.00   45.05   43.72   41.10   49.48   44.95   46.27   44.39   44.78   46.19   47.69   45.13   44.62   47.69   40.82   42.93   42.05   43.65   41.12   41.40   46.15   43.08   45.64   46.67   48.21   45.00   38.86   41.05   37.37   39.57   40.21   35.87   38.33   35.29   39.58   39.67   40.62   44.68   44.32  0   46.19   43.93   40.38   41.00   42.42   48.17   43.50   42.86   44.10   40.89   43.08   41.92   47.67   40.93   42.78   45.92   45.41   40.72   45.00   43.81   44.12   41.80   57.14   38.83
49.50   48.48   50.27   49.23   51.78   52.76   50.25   57.79   56.48   54.27   53.61   48.02   50.00   49.75   52.22   50.00   49.50   50.00   55.90   48.76   53.23   55.56   53.73   51.50   53.57   54.08   48.99   52.04   51.26   52.79   48.99   54.50   48.24   51.24   55.05   49.49   53.03   51.02   53.30   41.30   43.88   42.41   39.27   39.36   44.74   40.43   41.11   38.04   41.15   42.31   42.16   42.55   43.78   46.19  0   46.04   43.30   46.19   43.15   55.61   57.21   53.50   54.27   56.44   56.06   44.27   50.76   50.26   44.13   47.69   49.23   44.39   49.75   57.14   51.27   44.86   58.24   43.55
48.33   45.41   49.21   46.46   47.78   42.86   43.56   47.78   49.75   49.53   54.55   51.46   52.20   54.00   50.48   52.71   51.23   49.54   50.51   53.69   51.23   50.25   48.77   48.02   50.75   51.26   50.50   52.26   51.24   51.98   48.00   49.01   49.30   46.98   50.00   51.26   51.50   51.26   49.50   45.65   39.09   41.45   40.93   42.11   39.06   44.15   42.93   39.36   40.31   42.39   40.84   43.75   43.39   43.93   46.04  0   44.55   43.63   40.59   48.98   47.32   49.25   47.00   45.63   49.00   41.21   50.00   46.70   42.62   49.50   48.50   42.42   49.51   48.34   50.24   45.26   58.24   44.97
45.05   42.71   49.18   51.58   48.21   44.62   44.33   47.69   47.12   45.37   50.53   49.49   46.46   55.73   48.28   47.69   50.26   45.97   50.52   48.21   48.72   48.70   50.26   50.52   47.40   50.52   47.40   49.22   43.52   47.96   45.83   45.88   46.38   44.71   49.48   50.00   46.88   48.44   46.35   39.34   42.11   36.70   33.16   35.64   36.36   51.34   39.34   43.85   37.77   51.37   38.17   39.27   52.66   40.38   43.30   44.55  0   59.20   44.10   45.21   45.18   45.08   46.88   42.21   46.35   40.93   51.05   48.42   40.00   46.11   44.56   42.71   48.73   43.48   45.77   44.44   57.14   45.65
44.44   45.92   45.70   49.74   51.79   45.92   45.41   46.46   46.28   46.19   49.74   46.77   49.75   55.38   48.53   51.52   52.53   46.80   54.36   50.00   47.98   48.98   52.53   46.19   47.18   46.67   50.77   45.41   46.94   47.24   42.56   48.73   46.50   46.00   51.28   50.26   46.67   49.23   48.21   39.67   39.90   37.89   36.32   37.04   40.21   50.53   41.85   43.62   40.31   53.26   37.77   42.71   49.74   41.00   46.19   43.63   59.20  0   41.41   46.07   46.73   43.37   45.64   47.50   48.21   41.33   52.85   46.11   42.78   44.39   41.33   40.51   49.49   47.98   47.47   46.32   59.34   41.94
40.40   39.59   39.47   41.62   43.15   41.33   42.35   41.41   42.71   44.62   42.64   42.29   47.72   42.93   43.07   46.46   40.91   42.79   45.18   44.50   47.47   46.46   46.46   43.94   44.95   46.46   42.93   44.67   40.91   44.00   42.42   44.44   43.43   47.47   40.91   47.47   42.93   42.42   46.46   39.01   41.12   38.22   33.85   37.77   33.51   45.74   37.02   42.31   35.23   45.05   43.92   42.11   41.71   42.42   43.15   40.59   44.10   41.41  0   44.10   45.45   41.71   47.47   47.47   47.47   55.84   44.67   47.21   40.44   42.50   45.00   48.48   42.42   45.64   41.84   44.62   59.34   41.80
46.67   44.33   50.53   46.91   50.52   44.33   44.85   51.03   51.30   52.33   47.67   51.02   49.74   49.74   48.48   54.12   48.97   48.73   52.60   46.97   54.08   53.61   53.57   53.06   54.92   52.85   47.45   50.00   50.26   53.89   50.77   54.08   51.81   50.51   52.04   52.85   53.57   53.37   51.55   42.46   41.03   41.71   37.77   42.39   40.11   44.32   41.24   38.20   40.62   39.33   40.76   41.85   42.08   48.17   55.61   48.98   45.21   46.07   44.10  0   58.88   58.59   59.69   58.38   62.56   42.41   49.23   44.04   43.02   50.26   48.19   42.27   47.45   60.53   49.74   46.41   54.95   48.66
45.27   46.73   51.06   49.75   54.04   48.00   49.50   56.00   57.51   55.22   54.87   52.97   53.92   52.76   52.17   55.50   56.00   50.97   57.14   55.17   59.41   57.79   60.89   58.42   61.42   66.50   50.00   57.87   55.00   52.53   54.77   59.41   57.43   58.54   58.00   58.38   59.00   61.42   62.63   45.36   42.86   41.67   39.06   39.68   39.79   42.25   40.98   39.25   40.00   42.93   40.43   43.98   43.62   43.50   57.21   47.32   45.18   46.73   45.45   58.88  0   67.00   67.33   63.94   66.17   46.43   52.26   47.21   45.56   50.51   51.52   43.88   53.40   64.00   53.23   49.21   58.24   43.62
43.84   44.78   47.64   47.76   49.50   49.00   47.03   53.77   54.36   54.50   51.02   52.74   53.69   50.25   48.29   56.28   53.27   51.72   59.39   51.46   55.72   53.27   57.92   56.72   59.09   59.09   48.26   54.82   53.00   54.04   54.00   58.42   54.04   53.43   55.72   58.08   57.35   56.06   58.29   43.17   45.18   40.62   39.38   37.04   39.06   40.96   41.76   36.61   38.66   41.85   43.85   42.11   41.18   42.86   53.50   49.25   45.08   43.37   41.71   58.59   67.00  0   72.28   69.95   71.64   41.54   51.00   46.97   42.54   48.48   48.99   41.62   51.22   61.22   49.75   43.85   59.34   41.80
48.99   44.67   51.60   51.02   52.28   49.75   48.73   55.84   56.25   56.92   53.85   59.50   54.55   55.56   53.73   59.60   56.57   55.50   59.69   55.72   61.31   58.59   59.30   60.30   65.99   67.01   49.25   59.18   51.26   51.27   53.77   60.80   57.36   59.30   53.77   57.87   61.81   58.38   62.12   45.05   45.41   43.46   40.10   40.43   40.84   40.64   40.33   40.11   38.86   46.45   41.94   40.53   45.70   44.10   54.27   47.00   46.88   45.64   47.47   59.69   67.33   72.28  0   76.24   77.11   49.48   54.27   51.27   47.22   48.99   50.51   46.94   50.75   63.08   55.61   46.77   63.74   45.21
45.59   43.50   46.81   46.70   48.24   47.03   43.07   49.75   51.81   50.00   49.23   54.41   50.24   52.26   46.89   51.98   51.24   50.72   54.59   50.74   55.17   53.77   56.65   53.47   58.38   59.90   47.00   52.79   51.00   49.49   50.75   56.93   48.29   51.92   51.50   52.79   56.50   55.84   56.57   46.45   43.37   41.15   41.15   38.62   41.36   42.78   43.17   41.71   37.95   46.74   42.55   41.88   44.15   40.89   56.44   45.63   42.21   47.50   47.47   58.38   63.94   69.95   76.24  0   78.11   50.51   50.75   47.21   45.56   46.46   46.97   48.47   46.86   60.10   50.25   47.09   61.54   41.49
48.22   47.45   48.40   50.26   51.53   51.02   47.45   55.10   55.50   58.25   53.33   57.79   54.31   55.84   52.00   58.38   53.81   57.79   58.67   53.50   60.10   58.59   62.12   57.58   61.93   64.97   52.53   54.08   54.55   55.84   52.53   60.61   54.82   56.57   54.55   56.85   62.12   57.87   57.07   47.80   42.86   41.88   41.67   40.96   41.88   42.78   43.65   39.56   40.41   44.81   42.47   40.00   44.62   43.08   56.06   49.00   46.35   48.21   47.47   62.56   66.17   71.64   77.11   78.11  0   48.97   52.02   47.21   46.11   48.48   49.49   46.43   52.00   65.64   54.59   46.24   61.54   45.21
44.04   38.54   43.01   42.71   42.71   45.03   48.69   43.01   44.15   46.88   48.19   45.92   42.27   44.56   45.23   45.60   44.56   42.93   46.11   45.13   46.11   48.70   48.19   45.08   50.26   47.67   45.08   47.67   41.45   45.41   44.04   45.08   44.10   47.18   42.49   44.56   46.11   45.60   45.60   41.01   39.90   39.04   34.57   38.59   33.16   42.93   40.78   40.44   39.27   39.34   39.79   42.86   41.08   41.92   44.27   41.21   40.93   41.33   55.84   42.41   46.43   41.54   49.48   50.51   48.97  0   47.18   45.64   44.26   47.21   48.73   58.25   44.16   43.59   46.67   47.62   61.54   42.41
52.55   50.77   54.55   51.79   54.36   50.77   54.36   57.95   56.02   57.51   57.22   59.60   61.22   62.24   59.80   61.22   62.24   59.60   62.89   62.31   56.35   55.10   59.90   51.78   58.97   58.97   54.82   56.70   50.25   56.41   54.31   58.88   57.95   59.39   56.35   60.51   58.38   59.49   58.16   40.56   50.26   42.33   41.58   41.40   40.21   44.62   36.87   41.67   42.71   43.96   41.62   44.74   47.03   47.67   50.76   50.00   51.05   52.85   44.67   49.23   52.26   51.00   54.27   50.75   52.02   47.18  0   60.50   47.78   56.57   54.04   47.45   55.50   59.79   56.92   51.89   61.54   49.47
51.55   49.22   52.69   53.37   53.89   48.19   49.74   52.33   54.50   53.93   54.40   54.08   50.52   55.67   51.27   54.64   55.15   50.00   52.58   54.31   49.23   50.26   52.82   49.74   48.72   50.26   51.28   54.12   46.67   53.33   51.79   53.85   50.77   53.85   51.28   50.77   51.28   52.31   53.85   39.44   51.79   41.80   37.89   38.17   38.62   48.92   39.11   43.33   42.41   43.41   38.92   44.21   41.08   40.93   50.26   46.70   48.42   46.11   47.21   44.04   47.21   46.97   51.27   47.21   47.21   45.64   60.50  0   45.56   49.49   49.49   46.43   53.03   52.06   52.31   46.49   62.64   48.94
45.81   41.57   42.70   44.94   44.94   44.63   46.33   47.49   44.89   47.46   45.25   48.35   44.94   46.37   48.09   47.49   47.49   47.80   50.84   49.17   48.60   45.25   49.72   41.90   49.16   44.69   44.69   46.93   40.78   41.21   43.58   47.49   45.25   44.69   47.49   45.81   47.49   48.60   46.93   40.12   39.66   37.14   33.71   36.42   35.43   38.15   37.95   39.29   37.29   41.76   35.03   38.64   42.69   42.78   44.13   42.62   40.00   42.78   40.44   43.02   45.56   42.54   47.22   45.56   46.11   44.26   47.78   45.56  0   43.17   40.98   45.56   45.30   46.67   45.25   52.30   62.64   45.81
48.98   46.67   54.79   50.26   51.28   47.94   48.45   52.55   53.16   57.51   58.97   55.78   52.31   60.71   58.50   57.14   56.63   54.77   58.97   57.58   52.04   53.06   58.16   52.04   54.08   56.63   56.12   54.36   53.57   52.02   50.00   53.57   57.65   59.18   56.12   60.20   59.69   56.12   57.65   48.33   42.56   42.33   43.68   49.46   42.33   40.86   40.78   34.44   44.50   40.66   41.71   44.79   40.54   45.92   47.69   49.50   46.11   44.39   42.50   50.26   50.51   48.48   48.99   46.46   48.48   47.21   56.57   49.49   43.17  0   86.63   47.21   51.00   53.33   61.22   45.70   64.84   50.26
47.45   46.15   54.26   48.72   50.26   48.45   50.00   52.04   53.68   59.07   55.90   54.77   52.31   57.14   56.50   56.12   55.10   55.28   56.92   56.06   51.53   53.57   57.65   50.51   55.61   56.63   55.10   53.85   51.02   47.98   50.51   51.02   56.12   57.14   53.06   55.10   56.63   53.57   54.08   45.56   41.54   41.27   43.16   48.92   41.27   43.01   40.78   34.44   43.98   40.11   41.18   42.71   41.62   45.41   49.23   48.50   44.56   41.33   45.00   48.19   51.52   48.99   50.51   46.97   49.49   48.73   54.04   49.49   40.98   86.63  0   45.69   50.00   53.33   59.69   44.62   60.44   46.56
40.51   34.02   40.64   44.85   41.75   42.49   43.52   43.30   42.93   44.04   45.36   47.72   42.05   44.62   41.92   43.08   44.62   42.13   46.15   43.43   48.72   44.10   48.21   41.54   46.15   46.15   42.05   46.39   40.51   41.33   42.56   44.10   43.08   45.64   43.59   45.64   41.54   45.13   46.67   41.76   40.82   34.39   31.58   35.83   33.33   45.74   40.00   38.12   30.89   41.21   41.08   47.87   38.71   40.72   44.39   42.42   42.71   40.51   48.48   42.27   43.88   41.62   46.94   48.47   46.43   58.25   47.45   46.43   45.56   47.21   45.69  0   41.12   47.42   45.13   45.70   63.74   45.21
51.96   53.50   52.76   49.02   55.39   54.23   54.72   52.26   56.70   54.03   58.46   59.70   58.17   58.94   56.94   59.30   60.80   56.04   62.24   58.14   55.50   57.07   55.22   55.00   58.67   58.16   52.76   52.55   51.76   54.04   52.02   56.22   53.23   55.24   51.76   58.16   54.63   60.20   56.85   41.21   45.13   40.84   37.70   39.36   41.58   41.94   40.66   38.59   41.24   44.02   42.25   42.19   48.13   45.00   49.75   49.51   48.73   49.49   42.42   47.45   53.40   51.22   50.75   46.86   52.00   44.16   55.50   53.03   45.30   51.00   50.00   41.12  0   56.22   55.45   47.89   63.74   48.68
53.66   52.74   56.22   53.65   57.87   52.53   53.81   59.69   60.31   58.65   59.07   60.00   59.11   58.46   57.14   59.30   58.59   53.00   62.56   59.39   59.90   61.54   62.44   60.71   61.86   63.92   54.12   55.90   55.38   55.84   56.70   60.20   53.81   54.98   57.22   59.28   59.28   62.89   60.31   46.70   44.27   43.98   41.58   41.49   41.58   43.24   42.86   39.78   41.36   44.57   43.55   44.97   44.92   43.81   57.14   48.34   43.48   47.98   45.64   60.53   64.00   61.22   63.08   60.10   65.64   43.59   59.79   52.06   46.67   53.33   53.33   47.42   56.22  0   59.13   46.32   64.84   48.68
54.23   48.48   56.68   54.12   51.53   53.57   54.08   55.33   58.03   59.11   59.49   58.50   56.86   62.44   61.76   61.50   61.50   60.58   66.33   63.64   55.56   58.67   60.61   59.39   59.49   60.00   58.97   57.95   56.12   53.81   54.36   57.87   56.31   59.22   60.51   60.51   64.10   61.03   62.05   47.80   42.49   42.41   41.88   44.15   43.68   41.85   42.31   38.71   42.49   47.28   39.46   43.62   43.85   44.12   51.27   50.24   45.77   47.47   41.84   49.74   53.23   49.75   55.61   50.25   54.59   46.67   56.92   52.31   45.25   61.22   59.69   45.13   55.45   59.13  0   45.79   65.93   49.21
45.45   38.92   44.07   42.93   43.24   45.36   47.54   44.57   46.93   45.11   48.37   48.66   47.62   48.39   48.95   48.13   48.66   47.62   48.13   45.74   49.19   50.27   47.03   47.03   47.28   47.28   45.65   47.03   44.86   44.39   44.57   45.95   45.45   49.20   46.20   47.83   48.37   49.46   48.91   37.78   41.53   35.33   34.43   35.33   33.88   42.31   35.56   41.94   34.97   41.94   38.67   45.70   43.78   41.80   44.86   45.26   44.44   46.32   44.62   46.41   49.21   43.85   46.77   47.09   46.24   47.62   51.89   46.49   52.30   45.70   44.62   45.70   47.89   46.32   45.79  0   67.03   52.97
58.89   51.11   57.78   60.00   58.89   61.54   56.04   56.67   58.24   62.64   62.64   63.74   60.44   61.54   61.54   58.24   63.74   60.44   69.23   65.93   60.44   60.44   63.74   57.14   60.44   63.74   58.24   59.34   57.14   56.04   58.24   62.64   60.44   65.93   57.14   60.44   60.44   62.64   64.84   51.72   49.45   49.44   49.44   50.56   49.44   50.55   53.49   53.93   52.81   53.85   56.04   56.04   57.78   57.14   58.24   58.24   57.14   59.34   59.34   54.95   58.24   59.34   63.74   61.54   61.54   61.54   61.54   62.64   62.64   64.84   60.44   63.74   63.74   64.84   65.93   67.03  0   71.43
43.09   41.18   45.90   42.78   44.39   43.48   43.48   44.32   45.11   47.54   47.87   49.47   44.68   52.66   46.03   47.87   48.94   47.34   49.21   48.15   46.24   47.31   47.31   46.24   47.31   45.70   45.70   48.92   43.01   44.68   50.00   46.24   45.16   47.31   44.62   47.85   47.31   50.00   48.92   39.43   40.11   39.67   34.78   37.57   37.50   43.02   37.93   36.31   36.56   42.54   41.21   39.78   43.33   38.83   43.55   44.97   45.65   41.94   41.80   48.66   43.62   41.80   45.21   41.49   45.21   42.41   49.47   48.94   45.81   50.26   46.56   45.21   48.68   48.68   49.21   52.97   71.43  0
